# Supplementary material for: Filaggrin-stratified transcriptomic analysis of pediatric skin identifies mechanistic pathways in patients with atopic dermatitis
Source: J Allergy Clin Immunol. 2014 Jul;134(1):82–91. doi: 10.1016/j.jaci.2014.04.021 (PMC4090750; doi:10.1016/j.jaci.2014.04.021)
Supplement: Table E1 [file mmc2.xls]

## Sheet: Table E1_table.csv
GeneID	GeneName	logFC	FC	logCPM	CPM	PValue	FDR
ENSG00000243517	RP11-627K11.1.1	1.165	2.242	5.746	53.66	3e-24	4.76e-20
ENSG00000240759	RP11-25I15.1.1	-1.473	0.36	3.69	12.91	3.25e-23	2.58e-19
ENSG00000232385	AC069292.6.1	1.598	3.027	4.361	20.55	1.36e-22	7.23e-19
ENSG00000163344	PMVK	-1.188	0.439	7.19	146.04	2.82e-20	1.12e-16
ENSG00000158864	NDUFS2	-1.41	0.376	3.776	13.69	5.06e-20	1.61e-16
ENSG00000139182	CLSTN3	-2.053	0.241	4.883	29.51	1.11e-18	2.93e-15
ENSG00000165238	WNK2	-1.436	0.37	3.971	15.68	2.98e-18	6.76e-15
ENSG00000152380	FAM151B	1.153	2.224	5.612	48.92	9.82e-18	1.95e-14
ENSG00000240003	CTD-2015H6.1.1	1.164	2.24	5.605	48.66	1.69e-17	2.98e-14
ENSG00000248498	ASNSP1	-9.44	0.001	-0.358	0.78	6.51e-17	1.03e-13
ENSG00000196205	EEF1A1P5	0.825	1.772	8.28	310.74	1.93e-16	2.6e-13
ENSG00000164434	FABP7	-2.575	0.168	7.236	150.8	2.09e-16	2.6e-13
ENSG00000132915	PDE6A	-3.029	0.123	1.993	3.98	2.12e-16	2.6e-13
ENSG00000137880	GCHFR	-1.153	0.45	4.782	27.51	3.7e-16	4.2e-13
ENSG00000135480	KRT7	-4.572	0.042	0.527	1.44	6.79e-16	7.2e-13
ENSG00000227468	AL928742.12.1	-5.455	0.023	0.951	1.93	2.64e-15	2.48e-12
ENSG00000211891	IGHE	-5.455	0.023	0.951	1.93	2.65e-15	2.48e-12
ENSG00000165055	METTL2B	-1.764	0.294	5.292	39.19	4.94e-15	4.37e-12
ENSG00000116954	RRAGC	0.79	1.729	5.409	42.49	1.11e-14	9.33e-12
ENSG00000240758	RP11-155G14.5.1	-1.756	0.296	5.141	35.29	1.28e-14	1.02e-11
ENSG00000135245	HILPDA	-1.746	0.298	5.136	35.16	1.66e-14	1.21e-11
ENSG00000230993	AC018737.6.1	0.982	1.975	4.978	31.52	1.68e-14	1.21e-11
ENSG00000167815	PRDX2	-0.967	0.512	8.892	474.92	3.59e-14	2.48e-11
ENSG00000235984	GPC5-AS1	-8.998	0.002	-0.799	0.57	3.98e-14	2.63e-11
ENSG00000110921	MVK	-1.023	0.492	5.107	34.46	7.22e-14	4.59e-11
ENSG00000256069	A2MP1	0.939	1.917	6.344	81.23	9.14e-14	5.59e-11
ENSG00000112972	HMGCS1	-1.4	0.379	8.481	357.21	1.43e-13	8.41e-11
ENSG00000109084	TMEM97	-1.906	0.267	5.934	61.15	1.72e-13	9.52e-11
ENSG00000259867	RP11-525K10.3.1	2.247	4.748	1.917	3.78	1.74e-13	9.52e-11
ENSG00000220660	RP3-406A7.3.1	1.231	2.348	4.039	16.44	2.22e-13	1.16e-10
ENSG00000006074	CCL18	4.16	17.872	4.349	20.37	2.26e-13	1.16e-10
ENSG00000260983	RP11-150D5.2.1	3.107	8.617	2.292	4.9	2.59e-13	1.28e-10
ENSG00000103740	ACSBG1	-2.508	0.176	6.723	105.6	2.65e-13	1.28e-10
ENSG00000167508	MVD	-1.534	0.345	6.397	84.28	5.29e-13	2.47e-10
ENSG00000230449	RPL7P4	0.991	1.988	4.38	20.82	5.87e-13	2.66e-10
ENSG00000100344	PNPLA3	-1.314	0.402	4.209	18.5	8.33e-13	3.68e-10
ENSG00000233254	RP11-311P8.1.1	-1.336	0.396	2.941	7.68	8.98e-13	3.86e-10
ENSG00000203837	PNLIPRP3	-1.939	0.261	4.554	23.48	1.01e-12	4.22e-10
ENSG00000160216	AGPAT3	-1.196	0.436	6.436	86.58	1.04e-12	4.22e-10
ENSG00000168703	WFDC12	1.518	2.863	6.845	114.96	1.23e-12	4.89e-10
ENSG00000213096	ZNF254	-2.852	0.138	4.057	16.64	1.82e-12	6.9e-10
ENSG00000120437	ACAT2	-1.308	0.404	6.68	102.51	1.82e-12	6.9e-10
ENSG00000186480	INSIG1	-2.271	0.207	6.412	85.17	1.89e-12	7e-10
ENSG00000096968	JAK2	-0.911	0.532	4.58	23.91	2.06e-12	7.45e-10
ENSG00000171159	C9orf16	-0.76	0.59	6.833	114.04	2.15e-12	7.6e-10
ENSG00000169710	FASN	-1.672	0.314	7.057	133.12	2.88e-12	9.94e-10
ENSG00000105669	COPE	-0.694	0.618	6.289	78.2	3.05e-12	1.03e-09
ENSG00000005421	PON1	-1.476	0.359	4.31	19.84	3.95e-12	1.31e-09
ENSG00000236882	C5orf27	-1.849	0.277	4.047	16.53	4.28e-12	1.39e-09
ENSG00000152926	ZNF117	-2.28	0.206	5.198	36.7	4.62e-12	1.47e-09
ENSG00000231006	CTB-54D4.1.1	0.961	1.947	5.574	47.62	4.93e-12	1.54e-09
ENSG00000117594	HSD11B1	-1.334	0.397	5.378	41.59	5.12e-12	1.56e-09
ENSG00000105552	BCAT2	-1.635	0.322	4.616	24.52	5.22e-12	1.57e-09
ENSG00000204316	MRPL38	-0.745	0.597	5.18	36.24	5.48e-12	1.61e-09
ENSG00000214389	RPS3AP26	1	2.001	4.586	24.02	5.94e-12	1.72e-09
ENSG00000198736	SEPX1	-1.183	0.44	6.191	73.06	7.06e-12	2e-09
ENSG00000166821	PEX11A	-1.036	0.488	4.481	22.34	7.26e-12	2.02e-09
ENSG00000259578	AL901608.1	-5.225	0.027	1.489	2.81	8.69e-12	2.37e-09
ENSG00000062282	DGAT2	-1.188	0.439	8.771	437	8.82e-12	2.37e-09
ENSG00000167968	DNASE1L2	-1.516	0.35	4.195	18.31	8.95e-12	2.37e-09
ENSG00000143365	RORC	-1.156	0.449	4.026	16.29	1.29e-11	3.35e-09
ENSG00000216866	RPS2P55	0.76	1.693	5.698	51.93	1.33e-11	3.35e-09
ENSG00000166546	BEAN1	-2.494	0.177	2.301	4.93	1.33e-11	3.35e-09
ENSG00000031698	SARS	-1.009	0.497	5.323	40.04	1.39e-11	3.46e-09
ENSG00000172893	DHCR7	-1.147	0.451	6.915	120.64	1.55e-11	3.79e-09
ENSG00000117305	HMGCL	-0.978	0.508	4.773	27.35	1.91e-11	4.52e-09
ENSG00000236571	RP6-29D12.3.1	0.755	1.687	4.739	26.7	1.92e-11	4.52e-09
ENSG00000101474	C20orf3	-1.4	0.379	6.65	100.42	1.93e-11	4.52e-09
ENSG00000140284	SLC27A2	-2.903	0.134	3.289	9.77	2.14e-11	4.92e-09
ENSG00000204950	LRRC10B	-5.304	0.025	-0.94	0.52	2.26e-11	5.12e-09
ENSG00000158825	CDA	-1.521	0.349	4.066	16.75	2.29e-11	5.12e-09
ENSG00000105852	PON3	-1.478	0.359	4.146	17.71	2.41e-11	5.31e-09
ENSG00000183798	EMILIN3	-2.558	0.17	2.877	7.35	2.64e-11	5.75e-09
ENSG00000095321	CRAT	-2.468	0.181	7.691	206.68	2.91e-11	6.26e-09
ENSG00000100024	UPB1	-4.299	0.051	1.573	2.98	3.64e-11	7.71e-09
ENSG00000132437	DDC	-5.142	0.028	0.451	1.37	3.98e-11	8.32e-09
ENSG00000253745	RP11-350F16.1.1	-4.594	0.041	2.042	4.12	4.03e-11	8.33e-09
ENSG00000142197	DOPEY2	-0.923	0.527	4.404	21.17	4.12e-11	8.41e-09
ENSG00000160752	FDPS	-1.061	0.479	7.979	252.35	5.51e-11	1.11e-08
ENSG00000179526	SHARPIN	-0.617	0.652	4.997	31.93	6.39e-11	1.27e-08
ENSG00000130540	SULT4A1	-8.579	0.003	-1.321	0.4	6.55e-11	1.29e-08
ENSG00000205246	RPSAP58	-2.134	0.228	2.168	4.49	6.7e-11	1.3e-08
ENSG00000162040	HS3ST6	-0.725	0.605	5.055	33.24	7.06e-11	1.35e-08
ENSG00000229022	RP11-553N16.1.1	0.801	1.743	4.656	25.21	7.41e-11	1.4e-08
ENSG00000099949	LZTR1	-1.427	0.372	2.233	4.7	7.47e-11	1.4e-08
ENSG00000101856	PGRMC1	-0.848	0.556	7.557	188.37	9.47e-11	1.74e-08
ENSG00000226532	RP5-1052M9.1.1	0.852	1.805	6.321	79.96	9.52e-11	1.74e-08
ENSG00000000003	TSPAN6	-1.215	0.431	5.668	50.85	9.72e-11	1.76e-08
ENSG00000213171	LINGO4	-1.153	0.45	3.785	13.78	1.02e-10	1.83e-08
ENSG00000105698	USF2	-0.895	0.538	3.361	10.28	1.2e-10	2.11e-08
ENSG00000143028	SYPL2	-4.335	0.05	1.835	3.57	1.27e-10	2.23e-08
ENSG00000147383	NSDHL	-1.047	0.484	5.568	47.45	1.35e-10	2.34e-08
ENSG00000132382	MYBBP1A	-0.981	0.507	3.805	13.98	1.37e-10	2.34e-08
ENSG00000187837	HIST1H1C	-1.981	0.253	4.876	29.36	1.45e-10	2.46e-08
ENSG00000250266	RP11-789C1.1.1	-4.223	0.054	0.642	1.56	1.48e-10	2.48e-08
ENSG00000054598	FOXC1	-1.176	0.443	5.122	34.82	2.02e-10	3.35e-08
ENSG00000225611	RP11-70C1.1.1	-4.67	0.039	1.724	3.3	2.05e-10	3.36e-08
ENSG00000125817	CENPB	-0.677	0.625	5.8	55.73	2.2e-10	3.56e-08
ENSG00000166816	LDHD	-3.455	0.091	2.172	4.51	2.56e-10	4.12e-08
ENSG00000250151	ARPC4-TTLL3	-0.699	0.616	5.545	46.69	2.71e-10	4.31e-08
ENSG00000120942	UBIAD1	-1.582	0.334	5.009	32.2	2.81e-10	4.42e-08
ENSG00000260408	RP11-517M22.1.1	-5.81	0.018	-0.566	0.68	3.01e-10	4.69e-08
ENSG00000134954	ETS1	0.978	1.97	3.692	12.92	3.98e-10	6.14e-08
ENSG00000113924	HGD	-4.034	0.061	1.81	3.51	4.08e-10	6.24e-08
ENSG00000117054	ACADM	-1.545	0.343	6.967	125.13	4.67e-10	7.08e-08
ENSG00000251504	RP11-162G9.1.1	1.378	2.599	4.589	24.07	4.77e-10	7.16e-08
ENSG00000122729	ACO1	-1.198	0.436	4.819	28.23	5.32e-10	7.86e-08
ENSG00000261611	AC010547.9.1	0.935	1.912	3.745	13.41	5.34e-10	7.86e-08
ENSG00000151726	ACSL1	-1.167	0.445	8.027	260.89	5.79e-10	8.45e-08
ENSG00000116906	GNPAT	-0.934	0.524	6.276	77.5	5.88e-10	8.49e-08
ENSG00000131069	ACSS2	-0.934	0.524	6.51	91.13	6.11e-10	8.76e-08
ENSG00000088340	FER1L4	-4.378	0.048	0.178	1.13	6.41e-10	9.1e-08
ENSG00000119487	MAPKAP1	0.567	1.481	5.486	44.83	6.81e-10	9.57e-08
ENSG00000181374	CCL13	2.746	6.706	3.363	10.29	7.08e-10	9.87e-08
ENSG00000179593	ALOX15B	-3.394	0.095	4.894	29.74	7.42e-10	1.03e-07
ENSG00000121680	PEX16	-1.318	0.401	3.208	9.24	7.52e-10	1.03e-07
ENSG00000211445	GPX3	-1.952	0.258	7.079	135.21	7.7e-10	1.05e-07
ENSG00000174827	PDZK1	-5.22	0.027	-1.078	0.47	8.01e-10	1.08e-07
ENSG00000099795	NDUFB7	-0.549	0.684	6.458	87.92	8.11e-10	1.08e-07
ENSG00000229752	RP5-831K15.1.1	0.658	1.578	6.814	112.54	8.46e-10	1.12e-07
ENSG00000213462	ERV3-1	-3.865	0.069	0.226	1.17	8.98e-10	1.18e-07
ENSG00000257501	RP11-1016B18.1.1	-4.498	0.044	0.481	1.4	1.06e-09	1.39e-07
ENSG00000100075	SLC25A1	-0.767	0.588	6.084	67.84	1.15e-09	1.48e-07
ENSG00000160221	C21orf33	-0.74	0.599	6.535	92.76	1.18e-09	1.51e-07
ENSG00000120690	ELF1	0.651	1.57	5.229	37.5	1.3e-09	1.65e-07
ENSG00000178033	FAM26E	-2.808	0.143	3.076	8.44	1.35e-09	1.7e-07
ENSG00000118137	APOA1	-5.337	0.025	-0.944	0.52	1.66e-09	2.06e-07
ENSG00000260186	RP11-481J2.2.1	-5.377	0.024	-0.175	0.89	1.66e-09	2.06e-07
ENSG00000012660	ELOVL5	-1.766	0.294	6.599	96.92	1.77e-09	2.18e-07
ENSG00000257767	RP11-162P23.2.1	-2.11	0.232	1.387	2.61	1.92e-09	2.35e-07
ENSG00000130208	APOC1	-2.036	0.244	6.264	76.84	1.98e-09	2.41e-07
ENSG00000173599	PC	-1.358	0.39	2.689	6.45	2.22e-09	2.67e-07
ENSG00000197296	FITM2	-0.947	0.519	4.341	20.26	2.28e-09	2.73e-07
ENSG00000110435	PDHX	-0.778	0.583	4.737	26.67	2.33e-09	2.76e-07
ENSG00000237991	RPL35P1	0.617	1.533	6.288	78.17	2.43e-09	2.85e-07
ENSG00000147872	PLIN2	-1.488	0.356	6.758	108.27	2.44e-09	2.85e-07
ENSG00000228315	GUSBP11	-1.224	0.428	2.899	7.46	2.46e-09	2.86e-07
ENSG00000197982	C1orf122	-1.047	0.484	6.835	114.18	2.52e-09	2.9e-07
ENSG00000182888	RP11-558O12.1.1	0.94	1.919	4.391	20.98	2.62e-09	3e-07
ENSG00000239857	GET4	-0.642	0.641	5.893	59.43	2.65e-09	3.01e-07
ENSG00000131368	MRPS25	-0.846	0.556	5.391	41.96	2.73e-09	3.08e-07
ENSG00000214657	RP11-120J4.1.1	1.269	2.41	2.33	5.03	3.26e-09	3.64e-07
ENSG00000052802	MSMO1	-1.249	0.421	8.286	312.04	3.28e-09	3.64e-07
ENSG00000075790	BCAP29	-0.792	0.578	5.462	44.08	3.41e-09	3.77e-07
ENSG00000149925	ALDOA	-0.99	0.504	6.605	97.34	3.71e-09	4.07e-07
ENSG00000233836	RP11-255H23.2.1	-1.068	0.477	4.116	17.34	3.74e-09	4.07e-07
ENSG00000100949	RABGGTA	-0.772	0.586	4.124	17.44	3.78e-09	4.09e-07
ENSG00000165458	INPPL1	-0.872	0.546	4.851	28.86	4.36e-09	4.68e-07
ENSG00000160606	TLCD1	-1.094	0.468	4.294	19.61	4.85e-09	5.15e-07
ENSG00000231361	CTD-3105H18.5.1	0.683	1.605	6.168	71.9	4.86e-09	5.15e-07
ENSG00000111271	ACAD10	-2.092	0.235	1.48	2.79	5.16e-09	5.43e-07
ENSG00000167315	ACAA2	-1.426	0.372	4.963	31.18	5.34e-09	5.58e-07
ENSG00000176194	CIDEA	-2.162	0.223	5.168	35.96	5.45e-09	5.66e-07
ENSG00000234353	AP000347.4.1	-1.199	0.436	2.886	7.39	5.61e-09	5.76e-07
ENSG00000211683	AP000346.2.1	-1.199	0.436	2.886	7.39	5.62e-09	5.76e-07
ENSG00000131469	RPL27	0.568	1.483	11.235	2410.7	5.89e-09	6e-07
ENSG00000134324	LPIN1	-1.156	0.449	5.141	35.28	6.88e-09	6.96e-07
ENSG00000231333	RPL34P1	0.608	1.525	5.602	48.56	6.98e-09	7.03e-07
ENSG00000121281	ADCY7	0.68	1.602	5.19	36.51	7.08e-09	7.08e-07
ENSG00000253125	RP11-459E5.1.1	-2.857	0.138	4.673	25.5	7.55e-09	7.46e-07
ENSG00000227770	AC009229.4.1	0.828	1.775	4.122	17.42	7.56e-09	7.46e-07
ENSG00000141179	PCTP	-1.355	0.391	4.877	29.39	7.63e-09	7.49e-07
ENSG00000151365	THRSP	-2.461	0.182	7.362	164.54	7.82e-09	7.63e-07
ENSG00000248869	RP11-138I17.1.1	1.504	2.836	1.998	4	8.53e-09	8.27e-07
ENSG00000139112	GABARAPL1	-0.588	0.665	5.518	45.83	8.76e-09	8.44e-07
ENSG00000230417	RP11-90J7.3.1	-3.543	0.086	1.569	2.97	9.12e-09	8.74e-07
ENSG00000072778	ACADVL	-0.819	0.567	7.162	143.19	9.54e-09	9.08e-07
ENSG00000057252	SOAT1	-2.131	0.228	6.923	121.35	9.93e-09	9.39e-07
ENSG00000150394	CDH8	1.897	3.725	1.743	3.35	1.01e-08	9.54e-07
ENSG00000163931	TKT	-0.717	0.609	6.998	127.79	1.04e-08	9.71e-07
ENSG00000235664	AC005682.8.1	-4.216	0.054	-1.056	0.48	1.06e-08	9.88e-07
ENSG00000101746	NOL4	0.748	1.68	4.124	17.44	1.14e-08	1.05e-06
ENSG00000111863	C6orf105	-1.112	0.463	5.46	44.03	1.15e-08	1.05e-06
ENSG00000220069	RP1-263J7.1.1	0.985	1.98	3.257	9.56	1.18e-08	1.08e-06
ENSG00000047936	ROS1	-3.408	0.094	0.756	1.69	1.25e-08	1.13e-06
ENSG00000178363	CALML3	-1.109	0.463	9.721	843.78	1.26e-08	1.14e-06
ENSG00000146453	PNLDC1	-3.292	0.102	3.219	9.31	1.46e-08	1.32e-06
ENSG00000110104	CCDC86	-0.9	0.536	4.419	21.39	1.48e-08	1.32e-06
ENSG00000133048	CHI3L1	-1.693	0.309	7.695	207.15	1.5e-08	1.32e-06
ENSG00000111676	ATN1	-0.585	0.667	5.177	36.17	1.5e-08	1.32e-06
ENSG00000136840	ST6GALNAC4	-1.1	0.467	4.235	18.83	1.51e-08	1.32e-06
ENSG00000008394	MGST1	-1.733	0.301	7.834	228.24	1.52e-08	1.32e-06
ENSG00000183486	MX2	-0.588	0.665	8.71	418.75	1.56e-08	1.36e-06
ENSG00000165813	C10orf118	0.533	1.447	5.456	43.89	1.66e-08	1.43e-06
ENSG00000254445	HSPB2-C11orf52	-1.238	0.424	2.624	6.17	1.74e-08	1.49e-06
ENSG00000102287	GABRE	-0.801	0.574	4.576	23.85	1.8e-08	1.54e-06
ENSG00000233668	RP11-571F15.3.1	0.726	1.654	4.713	26.23	1.85e-08	1.58e-06
ENSG00000108960	MMD	0.882	1.843	5.319	39.91	1.94e-08	1.64e-06
ENSG00000005810	MYCBP2	0.55	1.464	7.556	188.19	2.01e-08	1.69e-06
ENSG00000160211	G6PD	-0.924	0.527	4.791	27.69	2.03e-08	1.7e-06
ENSG00000238150	AC008753.3.1	0.802	1.744	4.927	30.42	2.26e-08	1.88e-06
ENSG00000250479	CHCHD10	-0.724	0.605	6.512	91.29	2.26e-08	1.88e-06
ENSG00000139508	SLC46A3	-1.328	0.398	3.498	11.29	2.34e-08	1.93e-06
ENSG00000243961	RP5-839B4.8.1	-3.798	0.072	-0.362	0.78	2.53e-08	2.07e-06
ENSG00000237440	ZNF737	-3.002	0.125	-0.105	0.93	2.55e-08	2.08e-06
ENSG00000128944	C15orf23	-1.736	0.3	3.55	11.71	2.67e-08	2.17e-06
ENSG00000186115	CYP4F2	-3.876	0.068	1.275	2.42	2.85e-08	2.29e-06
ENSG00000167113	COQ4	-0.512	0.701	6.227	74.88	2.87e-08	2.29e-06
ENSG00000169738	DCXR	-0.687	0.621	6.116	69.34	2.87e-08	2.29e-06
ENSG00000204866	IGFL2	-1.06	0.48	6.386	83.64	2.88e-08	2.29e-06
ENSG00000186326	RGS9BP	-5.035	0.03	-1.296	0.41	2.9e-08	2.29e-06
ENSG00000124935	SCGB1D2	-2.09	0.235	6.872	117.14	2.95e-08	2.32e-06
ENSG00000173610	UGT2A1	-2.329	0.199	2.633	6.2	2.98e-08	2.33e-06
ENSG00000242110	AMACR	-1.574	0.336	2.181	4.53	3.07e-08	2.39e-06
ENSG00000158458	NRG2	-3.401	0.095	-0.573	0.67	3.09e-08	2.39e-06
ENSG00000254682	RP11-660L16.2.1	-2.154	0.225	3.796	13.89	3.17e-08	2.44e-06
ENSG00000114054	PCCB	-0.703	0.614	5.305	39.53	3.17e-08	2.44e-06
ENSG00000170271	C5orf4	-1.051	0.482	6.184	72.69	3.28e-08	2.51e-06
ENSG00000151502	VPS26B	-0.504	0.705	5.123	34.85	3.37e-08	2.57e-06
ENSG00000011198	ABHD5	-0.947	0.519	7.428	172.18	3.41e-08	2.58e-06
ENSG00000196748	C6orf126	-4.309	0.05	-0.354	0.78	3.5e-08	2.64e-06
ENSG00000148985	PGAP2	-0.576	0.671	4.901	29.87	3.55e-08	2.64e-06
ENSG00000147155	EBP	-0.839	0.559	6.24	75.56	3.56e-08	2.64e-06
ENSG00000119915	ELOVL3	-2.504	0.176	6.311	79.39	3.57e-08	2.64e-06
ENSG00000259127	RP11-242B12.5.1	-2.504	0.176	6.311	79.39	3.57e-08	2.64e-06
ENSG00000253554	RP11-32K4.1.1	1.9	3.732	1.384	2.61	3.86e-08	2.84e-06
ENSG00000166347	CYB5A	-0.959	0.515	7.999	255.85	4.08e-08	2.99e-06
ENSG00000103876	FAH	-1.418	0.374	2.664	6.34	4.18e-08	3.05e-06
ENSG00000175315	CST6	-1.037	0.487	11.66	3235.79	4.24e-08	3.08e-06
ENSG00000161091	MFSD12	-0.907	0.533	4.613	24.48	4.31e-08	3.11e-06
ENSG00000257084	U47924.27.1	-0.771	0.586	4.78	27.48	4.35e-08	3.13e-06
ENSG00000104823	ECH1	-0.797	0.576	6.653	100.66	4.48e-08	3.21e-06
ENSG00000160194	NDUFV3	-0.815	0.568	4.966	31.26	4.5e-08	3.21e-06
ENSG00000256632	RP13-672B3.2.1	-0.935	0.523	4.881	29.46	4.67e-08	3.3e-06
ENSG00000176894	PXMP2	-0.935	0.523	4.881	29.46	4.67e-08	3.3e-06
ENSG00000107731	UNC5B	-1.237	0.424	4.008	16.09	4.77e-08	3.36e-06
ENSG00000167701	GPT	-1.13	0.457	5.468	44.25	4.81e-08	3.37e-06
ENSG00000174326	SLC16A11	-1.686	0.311	1.737	3.33	5.04e-08	3.51e-06
ENSG00000052344	PRSS8	-0.627	0.648	6.501	90.59	5.09e-08	3.54e-06
ENSG00000101049	SGK2	-2.874	0.136	3.56	11.79	5.36e-08	3.71e-06
ENSG00000242706	CTD-2015H6.2.1	1.027	2.037	3.046	8.26	5.41e-08	3.72e-06
ENSG00000249379	RP1-27K12.4.1	-4.363	0.049	0.169	1.12	5.67e-08	3.88e-06
ENSG00000167642	SPINT2	-0.584	0.667	6.84	114.57	5.69e-08	3.88e-06
ENSG00000111684	LPCAT3	-0.833	0.561	5.892	59.38	5.73e-08	3.89e-06
ENSG00000180044	C3orf80	-4.385	0.048	-0.784	0.58	6.04e-08	4.08e-06
ENSG00000148572	NRBF2	0.775	1.711	4.02	16.22	6.16e-08	4.15e-06
ENSG00000241553	ARPC4	-0.856	0.552	4.766	27.2	6.29e-08	4.2e-06
ENSG00000121380	BCL2L14	1.041	2.058	2.582	5.99	6.29e-08	4.2e-06
ENSG00000166391	MOGAT2	-3.444	0.092	1.147	2.22	6.43e-08	4.28e-06
ENSG00000184992	BRI3BP	-1.096	0.468	6.397	84.27	6.49e-08	4.3e-06
ENSG00000087128	TMPRSS11E	-2.355	0.195	3.855	14.47	6.53e-08	4.31e-06
ENSG00000182379	NXPH4	-1.198	0.436	3.48	11.16	6.92e-08	4.55e-06
ENSG00000210082	MIR4485	-0.652	0.637	12.299	5037.83	6.96e-08	4.55e-06
ENSG00000224282	CTD-2290C23.1.1	1.41	2.658	2.762	6.78	7.15e-08	4.66e-06
ENSG00000175756	AURKAIP1	-0.969	0.511	3.443	10.87	7.31e-08	4.74e-06
ENSG00000186951	PPARA	-3.202	0.109	-0.367	0.78	7.44e-08	4.81e-06
ENSG00000066322	ELOVL1	-0.826	0.564	7.066	134.03	7.96e-08	5.13e-06
ENSG00000099960	SLC7A4	-2.446	0.183	1.157	2.23	8.05e-08	5.16e-06
ENSG00000241494	RP11-796G6.1.1	0.764	1.698	3.715	13.13	8.11e-08	5.18e-06
ENSG00000154319	FAM167A	-0.561	0.678	5.285	38.98	8.5e-08	5.4e-06
ENSG00000166123	GPT2	-0.854	0.553	5.892	59.39	8.57e-08	5.43e-06
ENSG00000108528	SLC25A11	-0.812	0.57	5.064	33.46	8.99e-08	5.67e-06
ENSG00000065833	ME1	-1.061	0.479	6.178	72.4	9.59e-08	6.03e-06
ENSG00000230291	RP11-244J10.1.1	0.609	1.525	5.146	35.42	1.04e-07	6.54e-06
ENSG00000232888	RPS11P5	0.603	1.519	6.454	87.69	1.07e-07	6.63e-06
ENSG00000186526	CYP4F8	-3.436	0.092	2.494	5.63	1.07e-07	6.63e-06
ENSG00000185640	KRT79	-2.064	0.239	8.371	331.07	1.07e-07	6.63e-06
ENSG00000124491	F13A1	0.994	1.992	5.679	51.24	1.15e-07	7.05e-06
ENSG00000147573	TRIM55	-3.817	0.071	1.404	2.65	1.15e-07	7.05e-06
ENSG00000149300	C11orf52	-1.251	0.42	2.16	4.47	1.16e-07	7.07e-06
ENSG00000136315	RP11-84C10.2.1	0.897	1.862	3.885	14.78	1.2e-07	7.3e-06
ENSG00000111716	LDHB	0.638	1.556	5.508	45.52	1.2e-07	7.3e-06
ENSG00000241105	RP11-333A23.2.1	-2.95	0.129	0.298	1.23	1.21e-07	7.31e-06
ENSG00000141854	AC022098.1	-1.529	0.346	1.77	3.41	1.26e-07	7.59e-06
ENSG00000138336	TET1	1.041	2.058	2.742	6.69	1.29e-07	7.73e-06
ENSG00000168306	ACOX2	-1.956	0.258	2.538	5.81	1.38e-07	8.25e-06
ENSG00000071189	SNX13	-1.061	0.479	3.327	10.03	1.4e-07	8.36e-06
ENSG00000115286	NDUFS7	-0.639	0.642	5.738	53.38	1.51e-07	8.97e-06
ENSG00000104219	ZDHHC2	-1.229	0.427	2.825	7.08	1.52e-07	8.99e-06
ENSG00000135838	NPL	-1.492	0.356	2.457	5.49	1.55e-07	9.1e-06
ENSG00000230659	RP11-466F5.9.1	0.678	1.6	5.275	38.71	1.59e-07	9.33e-06
ENSG00000225616	RP4-604A21.1.1	1.173	2.255	2.536	5.8	1.66e-07	9.71e-06
ENSG00000146070	PLA2G7	-2.474	0.18	2.361	5.14	1.7e-07	9.85e-06
ENSG00000178209	PLEC	-0.992	0.503	4.024	16.27	1.7e-07	9.85e-06
ENSG00000172927	MYEOV	-1.378	0.385	3.301	9.86	1.71e-07	9.85e-06
ENSG00000109929	SC5DL	-0.981	0.507	6.184	72.68	1.71e-07	9.85e-06
ENSG00000128311	TST	-0.771	0.586	6.052	66.35	1.72e-07	9.85e-06
ENSG00000213875	AC005019.2.1	0.555	1.469	7.154	142.37	1.74e-07	9.94e-06
ENSG00000075234	TTC38	-0.963	0.513	4.049	16.55	1.76e-07	1.01e-05
ENSG00000120725	SIL1	-0.841	0.558	3.323	10.01	1.78e-07	1.01e-05
ENSG00000244040	CTD-2049J23.2.1	-4.016	0.062	1.4	2.64	1.78e-07	1.01e-05
ENSG00000227615	RP11-864N7.2.1	0.891	1.855	3.613	12.24	1.82e-07	1.02e-05
ENSG00000168090	COPS6	-0.522	0.697	5.297	39.31	1.83e-07	1.03e-05
ENSG00000254587	RP11-360K13.1.1	1.19	2.282	2.422	5.36	1.84e-07	1.03e-05
ENSG00000153246	PLA2R1	-0.98	0.507	4.793	27.72	1.84e-07	1.03e-05
ENSG00000160209	PDXK	-0.585	0.667	5.657	50.46	1.87e-07	1.04e-05
ENSG00000111885	MAN1A1	0.69	1.614	6.025	65.13	1.88e-07	1.04e-05
ENSG00000161395	PGAP3	-0.543	0.687	4.148	17.73	1.9e-07	1.05e-05
ENSG00000100417	PMM1	-0.725	0.605	4.702	26.02	1.92e-07	1.06e-05
ENSG00000213309	RP11-164N20.1.1	8.394	336.368	-0.215	0.86	2.04e-07	1.12e-05
ENSG00000060971	ACAA1	-0.716	0.609	6.17	72.02	2.08e-07	1.13e-05
ENSG00000168209	DDIT4	-0.943	0.52	5.08	33.83	2.09e-07	1.14e-05
ENSG00000239685	AP006309.4.1	-0.715	0.609	6.171	72.03	2.13e-07	1.16e-05
ENSG00000186474	KLK12	-3.619	0.081	-0.361	0.78	2.18e-07	1.18e-05
ENSG00000243242	AL161450.10	-1.445	0.367	2.374	5.18	2.18e-07	1.18e-05
ENSG00000198804	MT-CO1	-0.775	0.584	8.769	436.26	2.21e-07	1.19e-05
ENSG00000141560	FN3KRP	-0.677	0.626	4.827	28.38	2.23e-07	1.19e-05
ENSG00000209082	J01415.1	-0.62	0.651	9.631	792.97	2.25e-07	1.2e-05
ENSG00000226327	RP11-350G13.1.1	0.657	1.577	4.044	16.49	2.25e-07	1.2e-05
ENSG00000100219	XBP1	-0.568	0.674	6.684	102.81	2.28e-07	1.21e-05
ENSG00000214456	PLIN5	-2.161	0.224	4.631	24.77	2.34e-07	1.23e-05
ENSG00000203857	HSD3B1	-2.663	0.158	3.602	12.14	2.35e-07	1.23e-05
ENSG00000115425	PECR	-1.851	0.277	4.402	21.15	2.35e-07	1.23e-05
ENSG00000151498	ACAD8	-0.821	0.566	5.848	57.61	2.36e-07	1.23e-05
ENSG00000119185	ITGB1BP1	0.705	1.63	4.902	29.9	2.39e-07	1.24e-05
ENSG00000005187	ACSM3	-1.682	0.312	3.007	8.04	2.47e-07	1.28e-05
ENSG00000224600	RP4-612B18.1.1	0.795	1.735	4.791	27.68	2.52e-07	1.31e-05
ENSG00000248485	PCP4L1	-1.782	0.291	2.229	4.69	2.6e-07	1.34e-05
ENSG00000171509	RXFP1	1.435	2.703	1.696	3.24	2.62e-07	1.35e-05
ENSG00000259484	RP11-323F24.1.1	-1.932	0.262	2.013	4.03	2.72e-07	1.4e-05
ENSG00000227583	RP11-119F7.3.1	1.046	2.065	2.708	6.53	2.78e-07	1.42e-05
ENSG00000121446	RGSL1	1.068	2.097	3.347	10.18	2.86e-07	1.46e-05
ENSG00000260109	RP11-883G10.1.1	0.878	1.837	4.355	20.46	3.02e-07	1.53e-05
ENSG00000001561	ENPP4	-1.34	0.395	2.487	5.61	3.1e-07	1.57e-05
ENSG00000117448	AKR1A1	-0.575	0.671	7.104	137.61	3.12e-07	1.57e-05
ENSG00000144802	NFKBIZ	0.915	1.885	4.568	23.71	3.23e-07	1.62e-05
ENSG00000137073	UBAP2	-0.656	0.635	4.737	26.67	3.24e-07	1.62e-05
ENSG00000204991	SPIRE2	-2.638	0.161	1.049	2.07	3.26e-07	1.63e-05
ENSG00000132746	ALDH3B2	-0.892	0.539	7.801	223.01	3.28e-07	1.63e-05
ENSG00000156804	FBXO32	-0.899	0.536	4.318	19.95	3.33e-07	1.65e-05
ENSG00000089486	C16orf5	-1.214	0.431	2.299	4.92	3.37e-07	1.67e-05
ENSG00000217275	RPS10P1	0.845	1.797	3.438	10.84	3.38e-07	1.67e-05
ENSG00000185499	MUC1	-2.419	0.187	4.782	27.52	3.39e-07	1.67e-05
ENSG00000162595	DIRAS3	-1.65	0.319	2.831	7.11	3.43e-07	1.68e-05
ENSG00000163898	LIPH	-0.879	0.544	3.787	13.81	3.51e-07	1.72e-05
ENSG00000163820	FYCO1	0.693	1.616	4.648	25.06	3.6e-07	1.76e-05
ENSG00000125434	SLC25A35	-1.541	0.344	2.797	6.95	3.73e-07	1.81e-05
ENSG00000144834	TAGLN3	-3.235	0.106	0.961	1.95	3.84e-07	1.86e-05
ENSG00000064205	WISP2	-2.099	0.233	6.984	126.55	3.91e-07	1.89e-05
ENSG00000228253	J01415.24	-1.144	0.453	4.906	29.97	3.92e-07	1.89e-05
ENSG00000238085	RP11-435F13.2.1	1.066	2.094	3.145	8.85	3.95e-07	1.9e-05
ENSG00000182901	RGS7	1.07	2.1	3.241	9.46	3.98e-07	1.91e-05
ENSG00000175066	GK5	-1.212	0.432	3.163	8.96	4.09e-07	1.95e-05
ENSG00000142046	TMEM91	-1.602	0.329	4.698	25.96	4.35e-07	2.07e-05
ENSG00000229664	RP11-536K7.5.1	0.803	1.745	3.149	8.87	4.4e-07	2.09e-05
ENSG00000141349	G6PC3	-0.982	0.506	3.038	8.22	4.43e-07	2.09e-05
ENSG00000187498	COL4A1	0.956	1.94	5.647	50.11	4.43e-07	2.09e-05
ENSG00000234253	AC078994.2.1	0.752	1.684	4.154	17.8	4.51e-07	2.12e-05
ENSG00000005249	PRKAR2B	1.377	2.597	4.231	18.77	4.66e-07	2.19e-05
ENSG00000177674	AGTRAP	-0.667	0.63	5.15	35.52	4.76e-07	2.23e-05
ENSG00000240087	RP11-254B13.1.1	0.84	1.79	3.284	9.74	4.9e-07	2.28e-05
ENSG00000247092	SNHG10	-1.096	0.468	3.356	10.24	4.92e-07	2.29e-05
ENSG00000149485	FADS1	-2.145	0.226	5.722	52.77	4.96e-07	2.3e-05
ENSG00000196511	TPK1	0.715	1.641	3.297	9.83	5.12e-07	2.36e-05
ENSG00000211459	J01415.23	-0.64	0.642	9.996	1021.12	5.13e-07	2.36e-05
ENSG00000152078	TMEM56	-2.506	0.176	4.18	18.12	5.14e-07	2.36e-05
ENSG00000115255	REEP6	-1.779	0.291	3.085	8.48	5.55e-07	2.54e-05
ENSG00000159387	IRX6	-1.697	0.308	2.745	6.7	5.74e-07	2.62e-05
ENSG00000111266	DUSP16	-1.517	0.349	2.084	4.24	5.76e-07	2.62e-05
ENSG00000185909	KLHDC8B	-0.59	0.664	6.119	69.48	5.93e-07	2.69e-05
ENSG00000106541	AGR2	-2.86	0.138	1.818	3.53	6.16e-07	2.79e-05
ENSG00000254632	RP11-21L23.4.1	-3.749	0.074	-0.284	0.82	6.2e-07	2.8e-05
ENSG00000110955	ATP5B	-0.448	0.733	7.169	143.86	6.23e-07	2.8e-05
ENSG00000120832	MTERFD3	-0.88	0.543	3.213	9.27	6.23e-07	2.8e-05
ENSG00000170906	NDUFA3	-0.683	0.623	4.337	20.22	6.25e-07	2.8e-05
ENSG00000111907	TPD52L1	-0.616	0.652	5.547	46.74	6.28e-07	2.8e-05
ENSG00000128595	CALU	0.639	1.557	4.847	28.79	6.31e-07	2.81e-05
ENSG00000175497	DPP10	0.541	1.455	4.863	29.11	6.58e-07	2.92e-05
ENSG00000141959	PFKL	-0.709	0.612	5.95	61.81	6.59e-07	2.92e-05
ENSG00000168356	SCN11A	1.571	2.972	2.232	4.7	6.67e-07	2.95e-05
ENSG00000155158	TTC39B	-0.873	0.546	4.587	24.04	6.76e-07	2.98e-05
ENSG00000174944	P2RY14	1.028	2.04	3.667	12.7	6.8e-07	2.99e-05
ENSG00000160213	CSTB	-0.846	0.556	8.159	285.83	6.93e-07	3.03e-05
ENSG00000172775	FAM192A	-0.615	0.653	4.058	16.66	7.07e-07	3.09e-05
ENSG00000241362	RPL36AP43	-0.812	0.57	4.107	17.23	7.11e-07	3.09e-05
ENSG00000143036	SLC44A3	-0.981	0.507	2.971	7.84	7.12e-07	3.09e-05
ENSG00000248527	RP5-857K21.10.1	-0.669	0.629	10.04	1052.57	7.13e-07	3.09e-05
ENSG00000168765	GSTM4	-0.825	0.565	3.675	12.77	7.33e-07	3.17e-05
ENSG00000148343	FAM73B	-0.684	0.623	4.928	30.43	7.65e-07	3.3e-05
ENSG00000171236	LRG1	-1.984	0.253	3.552	11.73	7.7e-07	3.3e-05
ENSG00000132846	ZBED3	-1.194	0.437	2.638	6.22	7.71e-07	3.3e-05
ENSG00000130202	PVRL2	-0.503	0.705	5.26	38.33	7.98e-07	3.41e-05
ENSG00000147475	ERLIN2	-0.573	0.672	4.792	27.7	8.01e-07	3.41e-05
ENSG00000100372	SLC25A17	-0.688	0.621	4.903	29.92	8.03e-07	3.41e-05
ENSG00000008130	NADK	-1.452	0.366	1.986	3.96	8.16e-07	3.46e-05
ENSG00000119711	ALDH6A1	-0.985	0.505	3.163	8.96	8.44e-07	3.57e-05
ENSG00000144199	FAHD2B	-1.032	0.489	3.088	8.5	8.63e-07	3.64e-05
ENSG00000161011	SQSTM1	-0.426	0.744	7.568	189.78	8.7e-07	3.66e-05
ENSG00000063761	ADCK1	-1.289	0.409	2.51	5.7	8.81e-07	3.7e-05
ENSG00000138758	2011-09-01	-1.281	0.412	3.526	11.52	8.89e-07	3.72e-05
ENSG00000162461	SLC25A34	-3.849	0.069	-0.605	0.66	9.02e-07	3.76e-05
ENSG00000101654	RNMT	0.516	1.43	5.083	33.89	9.13e-07	3.8e-05
ENSG00000197903	HIST1H2BK	-0.831	0.562	4.76	27.1	9.21e-07	3.82e-05
ENSG00000234828	RP11-526A4.1.1	1.485	2.798	2.413	5.33	9.31e-07	3.85e-05
ENSG00000126460	PRRG2	-1.152	0.45	2.441	5.43	9.52e-07	3.93e-05
ENSG00000178445	GLDC	-2.517	0.175	3.416	10.67	9.54e-07	3.93e-05
ENSG00000215218	UBE2QL1	-1.519	0.349	3.054	8.3	9.58e-07	3.94e-05
ENSG00000169814	BTD	-0.897	0.537	3.327	10.04	9.91e-07	4.06e-05
ENSG00000163202	LCE3D	1.84	3.581	6.999	127.87	1e-06	4.07e-05
ENSG00000174915	PTDSS2	-0.871	0.547	2.857	7.24	1e-06	4.07e-05
ENSG00000159348	CYB5R1	-0.647	0.638	5.571	47.55	1e-06	4.07e-05
ENSG00000116353	MECR	-0.859	0.551	4.176	18.07	1.02e-06	4.12e-05
ENSG00000011638	TMEM159	-0.543	0.686	6.538	92.96	1.02e-06	4.12e-05
ENSG00000128039	SRD5A3	-0.725	0.605	5.097	34.23	1.04e-06	4.2e-05
ENSG00000055208	TAB2	0.488	1.402	4.965	31.23	1.06e-06	4.27e-05
ENSG00000237490	RP13-926M18.1.1	0.743	1.674	3.439	10.85	1.06e-06	4.27e-05
ENSG00000165732	DDX21	0.504	1.418	7.654	201.38	1.07e-06	4.29e-05
ENSG00000255730	CTC-435M10.3.1	-0.84	0.559	6.272	77.26	1.1e-06	4.39e-05
ENSG00000213523	SRA1	-0.675	0.626	4.057	16.64	1.12e-06	4.46e-05
ENSG00000183506	PI4KAP2	4	16.005	0.711	1.64	1.15e-06	4.55e-05
ENSG00000243620	RP11-649A16.1.1	1.223	2.335	1.902	3.74	1.16e-06	4.59e-05
ENSG00000169085	C8orf46	-1.713	0.305	1.746	3.35	1.18e-06	4.68e-05
ENSG00000160868	CYP3A4	-2.832	0.14	1.23	2.35	1.19e-06	4.71e-05
ENSG00000170477	KRT4	-2.916	0.133	1.26	2.4	1.21e-06	4.77e-05
ENSG00000131373	HACL1	-0.827	0.564	3.859	14.51	1.22e-06	4.8e-05
ENSG00000228470	RP11-176D17.3.1	-0.504	0.705	5.755	53.99	1.23e-06	4.83e-05
ENSG00000168461	RAB31	0.803	1.745	4.167	17.96	1.24e-06	4.84e-05
ENSG00000082684	SEMA5B	-3.66	0.079	-0.638	0.64	1.24e-06	4.85e-05
ENSG00000145545	SRD5A1	-0.887	0.541	5.271	38.6	1.27e-06	4.95e-05
ENSG00000179915	NRXN1	1.115	2.166	3.307	9.9	1.28e-06	4.97e-05
ENSG00000133627	ACTR3B	-0.768	0.587	3.455	10.97	1.29e-06	4.98e-05
ENSG00000157823	AP3S2	-0.596	0.662	5.004	32.08	1.33e-06	5.13e-05
ENSG00000260454	RP11-367F23.2.1	-1.939	0.261	3.104	8.6	1.36e-06	5.24e-05
ENSG00000198712	MT-CO2	-0.974	0.509	6.714	105.01	1.38e-06	5.32e-05
ENSG00000131508	UBE2D2	0.44	1.356	7.933	244.33	1.39e-06	5.32e-05
ENSG00000124003	MOGAT1	-4.031	0.061	-0.118	0.92	1.4e-06	5.36e-05
ENSG00000174307	PHLDA3	-0.862	0.55	3.624	12.33	1.42e-06	5.4e-05
ENSG00000131828	PDHA1	-0.679	0.624	6.575	95.35	1.42e-06	5.41e-05
ENSG00000069482	GAL	-2.309	0.202	8.236	301.43	1.48e-06	5.62e-05
ENSG00000251221	CTC-325J23.3.1	2.909	7.51	0.087	1.06	1.49e-06	5.65e-05
ENSG00000239581	RP11-19G24.1.1	1.142	2.207	2.472	5.55	1.5e-06	5.67e-05
ENSG00000130529	TRPM4	-0.577	0.67	4.346	20.33	1.51e-06	5.7e-05
ENSG00000085491	SLC25A24	0.559	1.473	4.987	31.71	1.53e-06	5.76e-05
ENSG00000138755	CXCL9	9.469	708.868	5.463	44.1	1.58e-06	5.92e-05
ENSG00000197353	LYPD2	0.991	1.987	4.866	29.15	1.63e-06	6.1e-05
ENSG00000116194	ANGPTL1	1.215	2.321	4.811	28.07	1.64e-06	6.12e-05
ENSG00000162735	PEX19	-0.489	0.712	5.536	46.41	1.65e-06	6.13e-05
ENSG00000172992	DCAKD	-0.566	0.676	4.832	28.49	1.66e-06	6.16e-05
ENSG00000176340	COX8A	-0.453	0.731	7.893	237.77	1.67e-06	6.19e-05
ENSG00000256100	AP000721.4.1	-0.453	0.731	7.893	237.77	1.68e-06	6.19e-05
ENSG00000105135	ILVBL	-1.135	0.455	3.021	8.12	1.76e-06	6.5e-05
ENSG00000215030	AC073621.1.1	-0.711	0.611	6.036	65.62	1.85e-06	6.8e-05
ENSG00000168528	SERINC2	-0.696	0.617	6.348	81.48	1.85e-06	6.8e-05
ENSG00000025434	NR1H3	-1.124	0.459	2.484	5.6	1.86e-06	6.83e-05
ENSG00000206990	Y_RNA	-2.856	0.138	0.107	1.08	1.91e-06	6.97e-05
ENSG00000243181	RP11-734J24.1.1	0.623	1.54	5.069	33.57	1.96e-06	7.16e-05
ENSG00000101150	TPD52L2	-0.811	0.57	4.633	24.81	1.98e-06	7.18e-05
ENSG00000226915	AC068137.13.1	2.979	7.885	1.329	2.51	1.98e-06	7.18e-05
ENSG00000166946	CCNDBP1	-0.479	0.717	6.512	91.24	2.02e-06	7.3e-05
ENSG00000076248	UNG	-0.565	0.676	6.059	66.69	2.03e-06	7.33e-05
ENSG00000162877	PM20D1	-3.005	0.125	8.028	261.01	2.06e-06	7.43e-05
ENSG00000176978	DPP7	-0.826	0.564	4.544	23.32	2.09e-06	7.51e-05
ENSG00000168490	PHYHIP	-1.011	0.496	3.633	12.4	2.1e-06	7.54e-05
ENSG00000006194	ZNF263	-0.553	0.682	4.173	18.04	2.13e-06	7.61e-05
ENSG00000115226	FNDC4	-1.481	0.358	2.441	5.43	2.16e-06	7.72e-05
ENSG00000147160	AWAT2	-2.409	0.188	5.724	52.87	2.21e-06	7.89e-05
ENSG00000198888	MT-ND1	-0.609	0.656	8.439	347.05	2.24e-06	7.98e-05
ENSG00000121310	ECHDC2	-0.593	0.663	5.62	49.17	2.27e-06	8.05e-05
ENSG00000111405	ENDOU	-0.719	0.608	6.025	65.11	2.3e-06	8.15e-05
ENSG00000096080	MRPS18A	-0.648	0.638	4.124	17.43	2.31e-06	8.17e-05
ENSG00000103249	CLCN7	-0.542	0.687	4.536	23.2	2.37e-06	8.37e-05
ENSG00000116882	HAO2	-2.779	0.146	3.594	12.08	2.39e-06	8.41e-05
ENSG00000167693	NXN	-0.684	0.623	4.053	16.6	2.51e-06	8.79e-05
ENSG00000110628	SLC22A18	-0.619	0.651	4.257	19.12	2.53e-06	8.84e-05
ENSG00000109654	TRIM2	-0.591	0.664	4.873	29.3	2.53e-06	8.84e-05
ENSG00000226287	TMEM191A	-1.469	0.361	1.954	3.87	2.55e-06	8.89e-05
ENSG00000166250	CLMP	-3.113	0.116	0.523	1.44	2.58e-06	8.97e-05
ENSG00000171403	KRT9	-2.323	0.2	3.215	9.28	2.6e-06	9.01e-05
ENSG00000169241	SLC50A1	-0.681	0.624	5.053	33.2	2.6e-06	9.01e-05
ENSG00000159339	PADI4	-2.806	0.143	-0.122	0.92	2.64e-06	9.11e-05
ENSG00000054690	PLEKHH1	-0.727	0.604	4.749	26.89	2.65e-06	9.13e-05
ENSG00000064763	FAR2	-2.253	0.21	4.958	31.07	2.66e-06	9.14e-05
ENSG00000187954	CYHR1	-0.478	0.718	5.558	47.11	2.67e-06	9.16e-05
ENSG00000180019	AC079741.2.1	0.753	1.685	4.177	18.09	2.68e-06	9.18e-05
ENSG00000174453	VWC2L	8.037	262.587	-0.681	0.62	2.69e-06	9.18e-05
ENSG00000257322	RP11-511B23.2.1	0.461	1.377	5.368	41.31	2.71e-06	9.26e-05
ENSG00000197448	GSTK1	-0.476	0.719	5.649	50.17	2.73e-06	9.31e-05
ENSG00000149506	ZP1	-3.516	0.087	-0.016	0.99	2.82e-06	9.58e-05
ENSG00000198947	DMD	0.55	1.464	5.127	34.95	2.83e-06	9.59e-05
ENSG00000213689	TREX1	-0.519	0.698	4.867	29.18	2.84e-06	9.6e-05
ENSG00000130226	DPP6	0.702	1.627	3.838	14.3	2.85e-06	9.61e-05
ENSG00000111057	KRT18	-0.895	0.538	3.539	11.63	2.85e-06	9.61e-05
ENSG00000133315	MACROD1	-0.546	0.685	5.275	38.72	2.93e-06	9.84e-05
ENSG00000181092	ADIPOQ	2.756	6.755	3.536	11.6	2.94e-06	9.85e-05
ENSG00000135549	PKIB	-0.854	0.553	4.218	18.61	2.95e-06	9.87e-05
ENSG00000115828	QPCT	0.505	1.419	6.002	64.08	2.96e-06	9.87e-05
ENSG00000198786	MT-ND5	-0.881	0.543	9.336	646.32	3.02e-06	0.000101
ENSG00000226888	RP11-561G1.3.1	0.819	1.764	4.075	16.85	3.06e-06	0.000102
ENSG00000145934	ODZ2	0.555	1.469	4.776	27.39	3.08e-06	0.000102
ENSG00000090097	PCBP4	-0.54	0.688	5.981	63.17	3.08e-06	0.000102
ENSG00000231648	RP11-372M18.2.1	-3.274	0.103	0.197	1.15	3.14e-06	0.000104
ENSG00000108272	DHRS11	-0.968	0.511	2.953	7.74	3.16e-06	0.000104
ENSG00000140400	MAN2C1	-0.469	0.722	5.713	52.45	3.21e-06	0.000106
ENSG00000214397	AC022692.1	-3.328	0.1	-1.294	0.41	3.24e-06	0.000106
ENSG00000165140	FBP1	-1.794	0.288	2.873	7.33	3.27e-06	0.000107
ENSG00000253217	KB-1991G8.1.1	-2.601	0.165	0.933	1.91	3.32e-06	0.000109
ENSG00000187223	LCE2D	0.773	1.709	9.424	686.89	3.39e-06	0.000111
ENSG00000099797	TECR	-0.649	0.638	4.177	18.09	3.43e-06	0.000112
ENSG00000188856	RPSAP47	0.777	1.713	3.214	9.28	3.44e-06	0.000112
ENSG00000153815	CMIP	-0.956	0.515	2.921	7.57	3.45e-06	0.000112
ENSG00000124228	DDX27	-0.471	0.721	5.218	37.21	3.48e-06	0.000113
ENSG00000105357	MYH14	-0.69	0.62	5.969	62.66	3.51e-06	0.000113
ENSG00000085063	CD59	-0.461	0.727	8.875	469.36	3.53e-06	0.000114
ENSG00000162949	CAPN13	-4.338	0.049	-0.974	0.51	3.55e-06	0.000114
ENSG00000100380	ST13	-0.425	0.745	6.602	97.12	3.64e-06	0.000117
ENSG00000170323	FABP4	2.049	4.138	7.156	142.61	3.65e-06	0.000117
ENSG00000113161	HMGCR	-0.59	0.664	7.512	182.52	3.67e-06	0.000117
ENSG00000101407	TTI1	-0.816	0.568	2.836	7.14	3.75e-06	0.00012
ENSG00000099624	ATP5D	-0.54	0.688	6.669	101.78	3.79e-06	0.000121
ENSG00000139531	SUOX	-1.081	0.473	3.273	9.66	3.82e-06	0.000121
ENSG00000120158	RCL1	-0.741	0.598	3.989	15.88	3.88e-06	0.000123
ENSG00000159267	HLCS	-1.138	0.455	3.693	12.94	4.01e-06	0.000127
ENSG00000130203	APOE	-0.594	0.663	8.431	345.22	4.05e-06	0.000128
ENSG00000206052	DOK6	1.818	3.526	1.857	3.62	4.09e-06	0.000129
ENSG00000157617	C2CD2	-0.623	0.649	4.932	30.53	4.21e-06	0.000132
ENSG00000251289	RP5-1007M22.3.1	0.982	1.976	3.625	12.34	4.24e-06	0.000133
ENSG00000161970	RPL26	0.54	1.454	5.079	33.79	4.34e-06	0.000136
ENSG00000256045	MTRNR2L10	-0.681	0.624	5.803	55.85	4.4e-06	0.000138
ENSG00000167969	ECI1	-0.53	0.692	5.688	51.55	4.41e-06	0.000138
ENSG00000137824	FAM82A2	-0.544	0.686	5.095	34.18	4.45e-06	0.000139
ENSG00000143158	BRP44	-0.541	0.687	6.987	126.81	4.5e-06	0.00014
ENSG00000105755	ETHE1	-0.605	0.658	4.984	31.65	4.68e-06	0.000145
ENSG00000110717	NDUFS8	-0.528	0.694	5.492	45.01	4.72e-06	0.000146
ENSG00000109016	DHRS7B	-0.601	0.66	4.66	25.27	4.72e-06	0.000146
ENSG00000258465	RP11-574F21.3.1	-0.466	0.724	5.63	49.53	4.81e-06	0.000148
ENSG00000137877	SPTBN5	-2.663	0.158	0.454	1.37	4.85e-06	0.000149
ENSG00000134824	FADS2	-2.404	0.189	8.207	295.54	4.87e-06	0.00015
ENSG00000081760	AACS	-0.596	0.662	6.87	116.94	4.95e-06	0.000152
ENSG00000141522	ARHGDIA	-0.623	0.649	5.989	63.51	5.03e-06	0.000154
ENSG00000162366	PDZK1IP1	-0.881	0.543	3.093	8.53	5.25e-06	0.000161
ENSG00000167996	FTH1	0.523	1.437	5.627	49.41	5.38e-06	0.000164
ENSG00000250021	C15orf38-AP3S2	-0.503	0.706	5.105	34.42	5.44e-06	0.000166
ENSG00000135912	TTLL4	-0.804	0.573	3.597	12.1	5.45e-06	0.000166
ENSG00000164828	SUN1	-0.409	0.753	7.39	167.74	5.57e-06	0.000169
ENSG00000148053	NTRK2	0.642	1.56	5.268	38.52	5.57e-06	0.000169
ENSG00000071073	MGAT4A	-0.967	0.511	2.786	6.9	5.62e-06	0.00017
ENSG00000121413	ZSCAN18	-0.751	0.594	5.16	35.76	5.63e-06	0.00017
ENSG00000168350	DEGS2	-0.636	0.644	5.647	50.12	5.78e-06	0.000174
ENSG00000143162	CREG1	-0.674	0.627	7.866	233.36	5.95e-06	0.000179
ENSG00000184148	SPRR4	-1.618	0.326	8.081	270.8	6.03e-06	0.000181
ENSG00000128791	TWSG1	0.622	1.539	3.918	15.12	6.2e-06	0.000186
ENSG00000163584	RPL22L1	0.534	1.448	7.704	208.56	6.28e-06	0.000188
ENSG00000228981	RP11-364L4.1.1	1.108	2.155	3.432	10.8	6.32e-06	0.000189
ENSG00000111707	SUDS3	-0.565	0.676	4.095	17.09	6.39e-06	0.00019
ENSG00000077684	PHF17	-0.626	0.648	4.319	19.95	6.55e-06	0.000195
ENSG00000182902	SLC25A18	-3.397	0.095	0.765	1.7	6.77e-06	0.000201
ENSG00000139644	TMBIM6	-0.433	0.741	8.456	351.13	6.96e-06	0.000206
ENSG00000123415	SMUG1	-0.56	0.679	4.797	27.79	6.97e-06	0.000206
ENSG00000169083	AR	-0.935	0.523	3.131	8.76	6.97e-06	0.000206
ENSG00000236548	RP11-510H23.1.1	1.145	2.211	1.926	3.8	7e-06	0.000206
ENSG00000225475	RP11-377K22.2.1	0.569	1.484	7.15	142	7.06e-06	0.000207
ENSG00000234797	RPS3AP6	1.099	2.142	2.274	4.84	7.19e-06	0.000211
ENSG00000244187	TMEM141	-0.411	0.752	6.462	88.16	7.51e-06	0.00022
ENSG00000251629	RP11-774D14.1.1	1.282	2.432	1.8	3.48	7.55e-06	0.000221
ENSG00000125637	PSD4	-0.638	0.642	3.833	14.26	7.61e-06	0.000222
ENSG00000178597	PSAPL1	-0.617	0.652	8.665	405.89	7.61e-06	0.000222
ENSG00000102763	KIAA0564	-0.763	0.589	3.294	9.81	7.71e-06	0.000224
ENSG00000122756	CNTFR	-1.216	0.43	1.593	3.02	8.06e-06	0.000234
ENSG00000174564	IL20RB	-0.482	0.716	6.538	92.92	8.17e-06	0.000237
ENSG00000214756	METTL12	-0.532	0.692	4.405	21.19	8.26e-06	0.000239
ENSG00000123349	PFDN5	-0.381	0.768	9.176	578.45	8.6e-06	0.000248
ENSG00000243989	ACY1	-0.879	0.544	4.471	22.18	8.72e-06	0.000251
ENSG00000114786	RP11-155D18.11.1	-0.879	0.544	4.471	22.18	8.72e-06	0.000251
ENSG00000224634	ZNF736P6Y	-3.825	0.071	-0.864	0.55	8.75e-06	0.000251
ENSG00000176402	GJC3	-1.147	0.451	2.38	5.21	8.81e-06	0.000252
ENSG00000107623	GDF10	1.837	3.572	3.759	13.54	8.82e-06	0.000252
ENSG00000240881	RP11-713P14.1.1	0.482	1.396	5.926	60.8	9.21e-06	0.000263
ENSG00000241332	TRNAL37	-0.668	0.63	5.712	52.41	9.22e-06	0.000263
ENSG00000023330	ALAS1	-0.677	0.625	4.959	31.1	9.41e-06	0.000268
ENSG00000170293	CMTM8	-0.752	0.594	3.74	13.36	9.68e-06	0.000275
ENSG00000175895	PLEKHF2	0.526	1.44	4.753	26.97	9.71e-06	0.000275
ENSG00000243929	RP11-61F5.1.1	0.676	1.598	3.382	10.42	9.88e-06	0.000279
ENSG00000251615	RP11-774O3.3.1	-1.194	0.437	2.599	6.06	9.89e-06	0.000279
ENSG00000117906	RCN2	0.437	1.353	7.094	136.65	9.93e-06	0.00028
ENSG00000048740	CELF2	0.781	1.718	3.77	13.64	1e-05	0.000282
ENSG00000137642	SORL1	-1.031	0.489	2.352	5.11	1.05e-05	0.000295
ENSG00000134259	NGF	1.453	2.738	2.959	7.78	1.06e-05	0.000298
ENSG00000205707	LYRM5	-0.486	0.714	6.082	67.76	1.09e-05	0.000304
ENSG00000180172	RPS12P23	0.713	1.639	6.895	119.05	1.12e-05	0.000314
ENSG00000133313	CNDP2	-0.593	0.663	5.637	49.76	1.13e-05	0.000315
ENSG00000204740	C10orf112	1.132	2.191	2.955	7.76	1.16e-05	0.000322
ENSG00000118194	TNNT2	-1.935	0.261	1.126	2.18	1.16e-05	0.000322
ENSG00000141068	KSR1	-0.673	0.627	3.591	12.05	1.16e-05	0.000323
ENSG00000180902	D2HGDH	-0.541	0.687	5.291	39.14	1.19e-05	0.000328
ENSG00000183671	GPR1	1.04	2.057	3.831	14.23	1.19e-05	0.00033
ENSG00000067715	SYT1	0.861	1.817	3.385	10.45	1.19e-05	0.00033
ENSG00000144908	ALDH1L1	-2.574	0.168	0.867	1.82	1.21e-05	0.000334
ENSG00000083857	FAT1	0.59	1.505	6.058	66.62	1.22e-05	0.000334
ENSG00000198496	NBR2	-1.527	0.347	1.749	3.36	1.24e-05	0.00034
ENSG00000130513	GDF15	-2.455	0.182	-0.526	0.69	1.24e-05	0.000341
ENSG00000125901	MRPS26	-0.547	0.684	4.625	24.67	1.26e-05	0.000346
ENSG00000197147	LRRC8B	0.915	1.886	4.05	16.56	1.27e-05	0.000347
ENSG00000111249	CUX2	-2.729	0.151	1.887	3.7	1.28e-05	0.000349
ENSG00000256235	C5orf62	0.933	1.909	3.625	12.34	1.29e-05	0.000351
ENSG00000099194	SCD	1.264	2.402	7.997	255.49	1.29e-05	0.000351
ENSG00000228938	SNRPD2P1	1.825	3.544	1.359	2.56	1.31e-05	0.000355
ENSG00000198168	SVIP	-0.456	0.729	5.75	53.8	1.31e-05	0.000355
ENSG00000168539	CHRM1	-2.724	0.151	-0.411	0.75	1.32e-05	0.000357
ENSG00000138796	HADH	-0.525	0.695	5.567	47.41	1.32e-05	0.000357
ENSG00000248550	RP11-1077A2.1.1	0.455	1.371	5.018	32.41	1.32e-05	0.000357
ENSG00000016402	IL20RA	-0.543	0.686	5.875	58.69	1.33e-05	0.000358
ENSG00000117115	PADI2	-1.489	0.356	1.59	3.01	1.36e-05	0.000364
ENSG00000235508	RPS2P7	0.57	1.484	6.432	86.35	1.36e-05	0.000364
ENSG00000164626	KCNK5	-0.895	0.538	3.463	11.03	1.36e-05	0.000365
ENSG00000136536	2007-03-01	0.485	1.399	5.227	37.46	1.37e-05	0.000365
ENSG00000041982	TNC	0.819	1.764	4.961	31.14	1.41e-05	0.000377
ENSG00000087365	SF3B2	-0.461	0.727	6.356	81.9	1.42e-05	0.000377
ENSG00000139173	TMEM117	0.538	1.452	4.513	22.84	1.44e-05	0.000382
ENSG00000215570	AL136219.1	0.41	1.329	6.888	118.45	1.44e-05	0.000382
ENSG00000115956	PLEK	1.421	2.677	3.173	9.02	1.44e-05	0.000382
ENSG00000102241	HTATSF1	0.402	1.322	6.035	65.59	1.45e-05	0.000382
ENSG00000165949	IFI27	1.938	3.832	7.535	185.47	1.46e-05	0.000386
ENSG00000119689	DLST	-0.36	0.779	5.562	47.24	1.47e-05	0.000386
ENSG00000254673	RP11-598P20.5.1	0.447	1.364	6.174	72.21	1.49e-05	0.000391
ENSG00000203797	DDO	-3.363	0.097	0.019	1.01	1.5e-05	0.000393
ENSG00000139131	YARS2	-0.794	0.577	3.053	8.3	1.51e-05	0.000397
ENSG00000167107	ACSF2	-0.485	0.715	5.168	35.95	1.53e-05	0.0004
ENSG00000179115	FARSA	-0.653	0.636	4.123	17.42	1.53e-05	0.000401
ENSG00000184612	RP1-273P12.3.1	0.884	1.846	3.08	8.45	1.56e-05	0.000407
ENSG00000063245	EPN1	-0.757	0.592	3.668	12.71	1.56e-05	0.000407
ENSG00000187514	PTMA	0.519	1.433	5.086	33.96	1.57e-05	0.000407
ENSG00000176624	MEX3C	0.454	1.37	5.432	43.18	1.59e-05	0.000414
ENSG00000116747	TROVE2	0.401	1.321	5.734	53.23	1.64e-05	0.000427
ENSG00000100744	C14orf129	0.467	1.383	5.082	33.87	1.69e-05	0.000439
ENSG00000242527	RP11-159H22.1.1	0.853	1.806	3.442	10.87	1.77e-05	0.000456
ENSG00000183508	FAM46C	-1.943	0.26	0.907	1.87	1.77e-05	0.000458
ENSG00000253426	RP11-10A14.4.1	-2.296	0.204	0.198	1.15	1.79e-05	0.00046
ENSG00000253844	RP11-546K22.1.1	-2.439	0.184	1.36	2.57	1.79e-05	0.00046
ENSG00000260643	RP11-303E16.8.1	-0.858	0.552	2.529	5.77	1.83e-05	0.000471
ENSG00000166482	MFAP4	1.053	2.075	5.487	44.84	1.84e-05	0.000473
ENSG00000134905	CARS2	-0.465	0.725	5.034	32.77	1.85e-05	0.000474
ENSG00000148090	AUH	-0.6	0.66	4.045	16.51	1.85e-05	0.000474
ENSG00000100151	PICK1	-0.659	0.633	3.89	14.83	1.86e-05	0.000474
ENSG00000131473	ACLY	-0.523	0.696	6.454	87.66	1.87e-05	0.000477
ENSG00000089351	GRAMD1A	-0.97	0.511	2.137	4.4	1.88e-05	0.000479
ENSG00000242899	RP11-250B16.1.1	0.838	1.788	2.947	7.71	1.94e-05	0.000492
ENSG00000050405	LIMA1	0.624	1.542	4.539	23.26	1.95e-05	0.000496
ENSG00000185813	PCYT2	-1.529	0.347	1.839	3.58	1.96e-05	0.000496
ENSG00000179818	PCBP1-AS1	-0.953	0.517	2.393	5.25	1.98e-05	0.000502
ENSG00000124608	AARS2	-1.943	0.26	0.563	1.48	2e-05	0.000505
ENSG00000259291	RP11-617F23.1.1	-0.673	0.627	3.13	8.75	2.02e-05	0.000509
ENSG00000139144	PIK3C2G	-0.774	0.585	3.229	9.38	2.04e-05	0.000514
ENSG00000127863	TNFRSF19	0.451	1.367	7.896	238.27	2.06e-05	0.000518
ENSG00000135447	PPP1R1A	2.243	4.734	3.617	12.27	2.08e-05	0.000521
ENSG00000176155	CCDC57	-1.291	0.409	2.655	6.3	2.1e-05	0.000525
ENSG00000149115	TNKS1BP1	-0.407	0.754	6.676	102.24	2.12e-05	0.000529
ENSG00000223551	TMSL4	1.738	3.337	1.955	3.88	2.12e-05	0.000529
ENSG00000213445	SIPA1	-0.85	0.555	3.137	8.79	2.15e-05	0.000536
ENSG00000169877	AHSP	-2.525	0.174	1.115	2.17	2.15e-05	0.000536
ENSG00000011523	CEP68	-0.503	0.706	4.085	16.97	2.19e-05	0.000543
ENSG00000254782	ABHD14A-ACY1	-0.512	0.701	5.786	55.18	2.21e-05	0.000547
ENSG00000114779	ABHD14B	-0.512	0.701	5.786	55.18	2.21e-05	0.000547
ENSG00000035664	DAPK2	-0.902	0.535	4.036	16.4	2.25e-05	0.000557
ENSG00000091138	SLC26A3	-2.427	0.186	0.241	1.18	2.26e-05	0.000557
ENSG00000242498	C15orf38	-1.021	0.493	2.266	4.81	2.29e-05	0.000564
ENSG00000140905	GCSH	-0.849	0.555	2.525	5.75	2.29e-05	0.000564
ENSG00000042781	USH2A	0.952	1.935	2.782	6.88	2.3e-05	0.000564
ENSG00000156136	DCK	0.621	1.538	4.354	20.44	2.31e-05	0.000567
ENSG00000242060	RP11-795H16.1.1	0.604	1.52	8.161	286.29	2.31e-05	0.000567
ENSG00000070814	TCOF1	-1.389	0.382	1.569	2.97	2.34e-05	0.000571
ENSG00000122515	ZMIZ2	-0.502	0.706	4.909	30.03	2.34e-05	0.000571
ENSG00000225416	AC104843.3.1	0.41	1.328	7.198	146.79	2.34e-05	0.000571
ENSG00000117791	2002-03-01	-1.027	0.491	2.597	6.05	2.35e-05	0.000571
ENSG00000110321	EIF4G2	0.369	1.291	10.211	1184.89	2.41e-05	0.000585
ENSG00000162407	PPAP2B	0.516	1.43	8.227	299.65	2.54e-05	0.000617
ENSG00000157152	SYN2	-1.259	0.418	1.919	3.78	2.58e-05	0.000624
ENSG00000106635	BCL7B	0.905	1.872	2.752	6.74	2.6e-05	0.00063
ENSG00000234431	AC007283.5.1	-1.066	0.478	2.334	5.04	2.62e-05	0.000634
ENSG00000062485	CS	-0.468	0.723	6.637	99.5	2.65e-05	0.000639
ENSG00000087088	BAX	-2.043	0.243	0.367	1.29	2.68e-05	0.000645
ENSG00000086696	HSD17B2	-2.235	0.212	2.175	4.52	2.72e-05	0.000655
ENSG00000240238	RP11-112N19.2.1	0.546	1.46	4.111	17.28	2.74e-05	0.000657
ENSG00000230424	RP1-43E13.2.1	-1.842	0.279	0.413	1.33	2.74e-05	0.000657
ENSG00000225178	RPSAP56	0.522	1.436	5.401	42.27	2.83e-05	0.000678
ENSG00000115525	ST3GAL5	-0.658	0.634	3.235	9.41	2.84e-05	0.000679
ENSG00000261115	RP11-744I24.1.1	0.86	1.815	2.628	6.18	2.92e-05	0.000698
ENSG00000106261	ZKSCAN1	-0.422	0.746	6.053	66.4	2.96e-05	0.000705
ENSG00000136960	ENPP2	0.696	1.62	3.709	13.07	2.97e-05	0.000707
ENSG00000235110	RP11-8J23.1.1	-0.813	0.569	2.539	5.81	3.09e-05	0.000734
ENSG00000104267	CA2	0.984	1.978	5.422	42.88	3.12e-05	0.00074
ENSG00000127990	SGCE	0.883	1.845	3.352	10.21	3.2e-05	0.000758
ENSG00000253773	KB-1047C11.2.1	0.458	1.374	5.739	53.42	3.22e-05	0.000763
ENSG00000167779	IGFBP6	-0.747	0.596	6.277	77.52	3.25e-05	0.000768
ENSG00000011376	LARS2	-0.569	0.674	3.326	10.03	3.26e-05	0.000769
ENSG00000110042	DTX4	-1.344	0.394	2.164	4.48	3.28e-05	0.000772
ENSG00000185800	DMWD	-1.025	0.492	2.034	4.1	3.32e-05	0.000781
ENSG00000116133	DHCR24	-0.515	0.7	9.558	753.83	3.33e-05	0.000781
ENSG00000162076	FLYWCH2	0.414	1.333	5.927	60.83	3.33e-05	0.000781
ENSG00000244324	RP11-67L3.6.1	-0.515	0.7	9.558	753.82	3.33e-05	0.000781
ENSG00000149932	TMEM219	-0.333	0.794	6.535	92.75	3.34e-05	0.000781
ENSG00000134109	EDEM1	0.426	1.343	5.467	44.23	3.36e-05	0.000784
ENSG00000071889	FAM3A	-0.511	0.702	4.529	23.09	3.36e-05	0.000784
ENSG00000213361	RP4-778K6.1.1	0.577	1.492	6.297	78.61	3.39e-05	0.000789
ENSG00000103479	RBL2	0.458	1.374	5.323	40.04	3.41e-05	0.000793
ENSG00000010361	FUZ	-1.385	0.383	0.98	1.97	3.42e-05	0.000794
ENSG00000136026	CKAP4	0.414	1.332	6.555	94.04	3.42e-05	0.000794
ENSG00000167703	SLC43A2	-1.4	0.379	1.795	3.47	3.44e-05	0.000796
ENSG00000171617	ENC1	-0.778	0.583	3.768	13.62	3.46e-05	0.0008
ENSG00000163293	NIPAL1	0.501	1.415	6.149	70.96	3.52e-05	0.000812
ENSG00000188984	AADACL3	-2.606	0.164	4.842	28.67	3.52e-05	0.000812
ENSG00000172890	NADSYN1	-0.599	0.66	4.534	23.17	3.55e-05	0.000815
ENSG00000225224	RP4-814D15.2.1	0.514	1.428	5.981	63.18	3.55e-05	0.000815
ENSG00000204128	C2orf72	-3.776	0.073	-1.057	0.48	3.61e-05	0.000829
ENSG00000237512	RP11-790G19.2.1	-2.53	0.173	1.737	3.33	3.64e-05	0.000834
ENSG00000256545	AL139819.1	2.072	4.205	6.046	66.09	3.67e-05	0.000839
ENSG00000119314	PTBP3	0.438	1.355	5.615	49	3.68e-05	0.000839
ENSG00000105143	SLC1A6	0.769	1.704	5.009	32.19	3.68e-05	0.000839
ENSG00000118402	ELOVL4	-0.55	0.683	8.155	284.97	3.77e-05	0.000858
ENSG00000197124	ZNF682	-0.803	0.573	2.856	7.24	3.79e-05	0.000862
ENSG00000124882	EREG	0.794	1.734	5.736	53.31	3.87e-05	0.000878
ENSG00000260032	RP4-550H1.6.1	0.409	1.328	6.84	114.57	3.88e-05	0.000878
ENSG00000137166	FOXP4	-0.955	0.516	2.439	5.42	3.88e-05	0.000878
ENSG00000010319	SEMA3G	-0.602	0.659	4.407	21.22	4.02e-05	0.00091
ENSG00000167645	YIF1B	-0.683	0.623	3.9	14.93	4.04e-05	0.000911
ENSG00000026652	AGPAT4	-1.799	0.287	1.438	2.71	4.06e-05	0.000917
ENSG00000239315	RPL19P13	0.931	1.907	2.331	5.03	4.07e-05	0.000917
ENSG00000100347	SAMM50	-0.503	0.706	4.628	24.72	4.12e-05	0.000927
ENSG00000123505	AMD1	0.414	1.333	5.762	54.28	4.15e-05	0.000931
ENSG00000164104	HMGB2	0.761	1.695	3.696	12.96	4.19e-05	0.000938
ENSG00000236501	AC079305.11.1	1.545	2.917	1.801	3.48	4.19e-05	0.000938
ENSG00000241732	RP11-38P22.2.1	0.491	1.405	5.227	37.45	4.2e-05	0.000938
ENSG00000105705	SUGP1	-0.537	0.689	3.73	13.27	4.2e-05	0.000939
ENSG00000116117	PARD3B	0.924	1.898	3.641	12.48	4.24e-05	0.000946
ENSG00000130414	NDUFA10	-0.391	0.763	6.968	125.22	4.26e-05	0.000949
ENSG00000259283	RP11-26L20.3.1	-3.021	0.123	1.764	3.4	4.28e-05	0.000952
ENSG00000177706	FAM20C	0.432	1.349	5.522	45.94	4.3e-05	0.000955
ENSG00000100341	PNPLA5	-2.542	0.172	2.409	5.31	4.35e-05	0.000964
ENSG00000250954	RP11-79E3.3.1	0.942	1.921	2.808	7	4.45e-05	0.000984
ENSG00000123689	G0S2	1.767	3.404	4.512	22.82	4.46e-05	0.000986
ENSG00000166819	PLIN1	1.958	3.885	6.171	72.04	4.48e-05	0.000988
ENSG00000142765	SYTL1	-0.473	0.72	6.623	98.54	4.56e-05	0.00101
ENSG00000074603	DPP8	0.435	1.352	5.646	50.07	4.61e-05	0.00101
ENSG00000153406	NMRAL1	-0.405	0.755	5.107	34.47	4.61e-05	0.00101
ENSG00000131686	CA6	-1.025	0.491	5.082	33.86	4.68e-05	0.00103
ENSG00000182185	RAD51B	0.681	1.603	3.599	12.12	4.69e-05	0.00103
ENSG00000169926	KLF13	0.813	1.756	3.926	15.2	4.74e-05	0.00104
ENSG00000135272	MDFIC	0.548	1.462	4.053	16.6	4.77e-05	0.00104
ENSG00000078070	MCCC1	-0.453	0.73	5.231	37.54	4.87e-05	0.00106
ENSG00000234964	FABP5P7	0.801	1.743	4.628	24.72	4.89e-05	0.00107
ENSG00000008256	CYTH3	0.407	1.326	5.691	51.67	4.96e-05	0.00108
ENSG00000114270	COL7A1	-0.44	0.737	7.17	143.99	4.98e-05	0.00108
ENSG00000253945	RP11-328L11.1.1	0.447	1.363	5.728	53.01	4.98e-05	0.00108
ENSG00000219470	RP3-337H4.6.1	0.626	1.544	3.439	10.85	5.01e-05	0.00108
ENSG00000010017	RANBP9	0.412	1.331	5.59	48.17	5.01e-05	0.00108
ENSG00000258077	RP11-114H23.1.1	1.09	2.129	3.202	9.2	5.02e-05	0.00109
ENSG00000111344	RASAL1	-1.406	0.377	3.018	8.1	5.04e-05	0.00109
ENSG00000168615	ADAM9	0.467	1.382	5.284	38.95	5.05e-05	0.00109
ENSG00000243024	RPS11P6	0.517	1.431	5.772	54.64	5.06e-05	0.00109
ENSG00000083067	TRPM3	0.909	1.877	2.202	4.6	5.15e-05	0.00111
ENSG00000169604	ANTXR1	1.395	2.629	2.477	5.57	5.16e-05	0.00111
ENSG00000155011	DKK2	0.818	1.764	3.873	14.65	5.19e-05	0.00111
ENSG00000213433	RP11-54C4.1.1	0.685	1.608	3.832	14.24	5.26e-05	0.00113
ENSG00000049540	ELN	1.193	2.286	7.444	174.09	5.31e-05	0.00114
ENSG00000225338	RP11-384C4.3.1	0.518	1.432	4.253	19.07	5.33e-05	0.00114
ENSG00000088256	GNA11	-1.213	0.431	1.155	2.23	5.34e-05	0.00114
ENSG00000072042	RDH11	-0.735	0.601	6.049	66.19	5.38e-05	0.00115
ENSG00000145022	TCTA	-0.47	0.722	4.175	18.06	5.47e-05	0.00116
ENSG00000224597	RP11-534G20.3.1	-0.728	0.604	3.185	9.1	5.5e-05	0.00117
ENSG00000167766	ZNF83	-0.574	0.672	4.121	17.4	5.55e-05	0.00118
ENSG00000258466	RP11-1012A1.4.1	-0.732	0.602	6.055	66.47	5.65e-05	0.0012
ENSG00000124615	MOCS1	-1.595	0.331	1.685	3.21	5.65e-05	0.0012
ENSG00000197375	SLC22A5	-0.926	0.526	2.448	5.46	5.7e-05	0.00121
ENSG00000136068	FLNB	-0.367	0.776	6.509	91.07	5.73e-05	0.00121
ENSG00000158887	MPZ	1.217	2.325	3.409	10.62	5.73e-05	0.00121
ENSG00000224652	AC139666.1.1	-1.987	0.252	1.005	2.01	5.76e-05	0.00121
ENSG00000103168	TAF1C	-0.536	0.69	4.514	22.85	5.8e-05	0.00122
ENSG00000065802	ASB1	-0.59	0.664	3.337	10.11	5.8e-05	0.00122
ENSG00000135063	FAM189A2	-0.682	0.623	3.772	13.66	5.84e-05	0.00122
ENSG00000188730	VWC2	0.977	1.968	3.233	9.4	5.87e-05	0.00123
ENSG00000078081	LAMP3	1.044	2.062	4.121	17.39	5.9e-05	0.00123
ENSG00000165457	FOLR2	1.073	2.104	3.482	11.17	5.98e-05	0.00125
ENSG00000216938	GS1-541M1.1.1	0.863	1.818	3.041	8.23	6.02e-05	0.00126
ENSG00000224051	GLTPD1	-1.255	0.419	1.926	3.8	6.13e-05	0.00128
ENSG00000188739	RBM34	0.342	1.268	6.32	79.87	6.16e-05	0.00128
ENSG00000171302	CANT1	-0.492	0.711	4.672	25.49	6.21e-05	0.00129
ENSG00000232163	RPLP1P13	0.527	1.441	4.694	25.88	6.22e-05	0.00129
ENSG00000173698	GPR64	-2.747	0.149	-0.622	0.65	6.25e-05	0.0013
ENSG00000114391	RPL24	0.459	1.374	5.678	51.18	6.29e-05	0.0013
ENSG00000115548	KDM3A	0.487	1.402	5.823	56.6	6.37e-05	0.00132
ENSG00000074370	ATP2A3	-0.699	0.616	4.317	19.93	6.38e-05	0.00132
ENSG00000091129	NRCAM	1.53	2.888	1.511	2.85	6.45e-05	0.00133
ENSG00000242571	RP11-439L12.1.1	0.501	1.415	5.885	59.1	6.48e-05	0.00133
ENSG00000242608	RP11-269G2.1.1	-2.563	0.169	-0.814	0.57	6.52e-05	0.00134
ENSG00000257407	RP11-1028N23.4.1	0.445	1.361	5.335	40.36	6.63e-05	0.00136
ENSG00000103490	PYCARD	0.501	1.415	7.644	199.99	6.64e-05	0.00136
ENSG00000130005	GAMT	-0.953	0.517	2.583	5.99	6.71e-05	0.00137
ENSG00000135916	ITM2C	0.536	1.45	5.112	34.59	6.73e-05	0.00138
ENSG00000167656	LY6D	0.452	1.368	10.136	1125.23	6.77e-05	0.00138
ENSG00000135047	CTSL1	0.637	1.555	4.025	16.28	6.77e-05	0.00138
ENSG00000089169	RPH3A	0.597	1.513	6.088	68.01	6.88e-05	0.0014
ENSG00000144724	PTPRG	0.543	1.457	4.523	22.99	6.9e-05	0.0014
ENSG00000107105	ELAVL2	1.049	2.07	3.797	13.9	6.94e-05	0.00141
ENSG00000073282	TP63	0.512	1.426	4.252	19.05	6.99e-05	0.00142
ENSG00000251567	RP11-775H9.2.1	1.098	2.14	3.732	13.29	7.02e-05	0.00142
ENSG00000241656	UBA52P7	0.438	1.355	5.322	40.01	7.06e-05	0.00143
ENSG00000160307	S100B	0.835	1.783	4.683	25.68	7.26e-05	0.00147
ENSG00000175445	LPL	2.197	4.585	3.935	15.3	7.29e-05	0.00147
ENSG00000163463	KRTCAP2	-0.448	0.733	7.269	154.22	7.35e-05	0.00148
ENSG00000162779	AXDND1	-2.637	0.161	0.166	1.12	7.37e-05	0.00148
ENSG00000110484	SCGB2A2	-1.211	0.432	8.91	480.98	7.41e-05	0.00149
ENSG00000185432	METTL7A	-0.561	0.678	6.463	88.19	7.51e-05	0.00151
ENSG00000198900	TOP1	0.436	1.353	5.337	40.42	7.64e-05	0.00153
ENSG00000197712	FAM114A1	0.412	1.331	5.205	36.88	7.67e-05	0.00154
ENSG00000198478	SH3BGRL2	-0.951	0.517	2.775	6.85	7.71e-05	0.00154
ENSG00000105287	PRKD2	-0.649	0.638	4.095	17.09	7.72e-05	0.00154
ENSG00000241837	ATP5O	-0.345	0.787	7.325	160.3	7.83e-05	0.00156
ENSG00000101391	CDK5RAP1	-0.577	0.67	4.185	18.19	7.88e-05	0.00157
ENSG00000243147	MRPL33	-0.582	0.668	4.31	19.84	7.93e-05	0.00158
ENSG00000150054	MPP7	0.441	1.357	7.089	136.14	7.93e-05	0.00158
ENSG00000184575	XPOT	0.368	1.29	6.304	79.01	7.95e-05	0.00158
ENSG00000255501	CARD18	-1.031	0.489	5.733	53.19	8e-05	0.00159
ENSG00000079459	FDFT1	-0.58	0.669	6.622	98.5	8.01e-05	0.00159
ENSG00000171612	SLC25A33	-0.479	0.718	3.98	15.78	8.04e-05	0.00159
ENSG00000243716	RP11-368J21.2.1	-0.634	0.644	3.457	10.98	8.14e-05	0.00161
ENSG00000049130	KITLG	0.543	1.457	3.956	15.52	8.19e-05	0.00162
ENSG00000258932	CTD-3006G17.2.1	0.958	1.943	2.788	6.9	8.22e-05	0.00162
ENSG00000138131	LOXL4	-1.202	0.435	2.093	4.26	8.29e-05	0.00163
ENSG00000137806	NDUFAF1	-0.589	0.665	3.605	12.17	8.29e-05	0.00163
ENSG00000204839	C8orf73	-0.582	0.668	4.381	20.84	8.29e-05	0.00163
ENSG00000122787	AKR1D1	0.674	1.596	5.377	41.57	8.38e-05	0.00164
ENSG00000167716	WDR81	-0.475	0.72	4.237	18.86	8.44e-05	0.00165
ENSG00000187446	AC012652.1.1	-0.461	0.726	7.079	135.18	8.45e-05	0.00165
ENSG00000228453	RP11-229A19.3.1	1.823	3.537	0.689	1.61	8.48e-05	0.00166
ENSG00000231181	RP13-15M17.1.1	-0.651	0.637	3.041	8.23	8.61e-05	0.00168
ENSG00000234915	RP11-384C4.7.1	0.504	1.418	4.277	19.39	8.67e-05	0.00169
ENSG00000107669	ATE1	0.355	1.279	5.308	39.62	8.67e-05	0.00169
ENSG00000100997	ABHD12	-0.465	0.724	5.695	51.81	8.68e-05	0.00169
ENSG00000174989	FBXW8	-1.894	0.269	0.432	1.35	8.7e-05	0.00169
ENSG00000261487	AC135048.13.1	-0.522	0.696	4.231	18.78	8.71e-05	0.00169
ENSG00000068400	GRIPAP1	-0.678	0.625	3.011	8.06	8.72e-05	0.00169
ENSG00000161671	C19orf63	-0.426	0.744	5.892	59.37	8.79e-05	0.0017
ENSG00000241612	RP13-585F24.1.1	0.505	1.42	4.333	20.15	8.81e-05	0.0017
ENSG00000169299	PGM2	0.437	1.354	6.499	90.45	8.81e-05	0.0017
ENSG00000186104	CYP2R1	-0.577	0.67	4.3	19.7	8.99e-05	0.00173
ENSG00000089220	PEBP1	-0.348	0.786	8.55	374.81	8.99e-05	0.00173
ENSG00000139292	LGR5	1.042	2.059	5.032	32.71	9.08e-05	0.00175
ENSG00000179406	LINC00174	-2.16	0.224	0.303	1.23	9.14e-05	0.00176
ENSG00000237920	RP11-350G8.4.1	0.527	1.441	5.114	34.64	9.19e-05	0.00176
ENSG00000226855	RP11-350G8.3.1	0.527	1.441	5.114	34.64	9.19e-05	0.00176
ENSG00000016602	CLCA4	0.724	1.651	5.482	44.69	9.31e-05	0.00178
ENSG00000181019	NQO1	-0.786	0.58	2.965	7.81	9.53e-05	0.00182
ENSG00000131475	VPS25	-0.359	0.78	5.286	39	9.55e-05	0.00182
ENSG00000133812	SBF2	0.403	1.322	5.29	39.13	9.57e-05	0.00183
ENSG00000012223	LTF	2.944	7.693	1.737	3.33	9.75e-05	0.00186
ENSG00000232721	RP11-403I13.5.1	-2.141	0.227	0.2	1.15	9.84e-05	0.00187
ENSG00000142676	RPL11	-0.326	0.797	11.589	3080.17	9.89e-05	0.00188
ENSG00000108523	RNF167	-0.366	0.776	6.848	115.17	0.0001	0.0019
ENSG00000111596	CNOT2	0.394	1.314	6.904	119.75	0.0001	0.0019
ENSG00000213891	RPL3P6	-1.041	0.486	1.245	2.37	0.000101	0.00192
ENSG00000114841	DNAH1	-1.64	0.321	0.435	1.35	0.000101	0.00192
ENSG00000256892	MTRNR2L7	-0.677	0.625	4.161	17.89	0.000101	0.00192
ENSG00000083123	BCKDHB	-0.513	0.701	4.629	24.74	0.000102	0.00192
ENSG00000122203	KIAA1191	-0.418	0.749	6.068	67.09	0.000102	0.00193
ENSG00000138207	RBP4	1.945	3.851	4.771	27.31	0.000103	0.00193
ENSG00000109819	PPARGC1A	-0.772	0.586	3.082	8.47	0.000103	0.00194
ENSG00000186493	C5orf38	-0.741	0.599	3.389	10.48	0.000104	0.00195
ENSG00000121858	TNFSF10	0.865	1.822	5.151	35.53	0.000104	0.00196
ENSG00000223799	AP000295.7.1	-3.353	0.098	-1.11	0.46	0.000107	0.002
ENSG00000120053	GOT1	-0.538	0.689	4.424	21.46	0.000108	0.00201
ENSG00000170445	HARS	-0.44	0.737	5.378	41.59	0.000108	0.00201
ENSG00000173915	USMG5	1.268	2.408	3.359	10.26	0.000108	0.00201
ENSG00000150086	GRIN2B	1.621	3.075	0.47	1.38	0.000108	0.00202
ENSG00000259517	RP11-324D17.1.1	-2.824	0.141	2.596	6.05	0.000108	0.00202
ENSG00000040487	PQLC2	-1.003	0.499	2.2	4.59	0.000109	0.00202
ENSG00000170802	FOXN2	0.715	1.641	3.648	12.54	0.000109	0.00202
ENSG00000162148	PPP1R32	-1.125	0.459	1.653	3.15	0.000109	0.00202
ENSG00000119681	LTBP2	-0.614	0.653	4.384	20.88	0.000109	0.00202
ENSG00000185966	LCE3E	1.447	2.726	5.208	36.96	0.00011	0.00203
ENSG00000067064	IDI1	-0.503	0.705	6.204	73.72	0.00011	0.00204
ENSG00000133703	KRAS	0.417	1.335	5.641	49.89	0.000112	0.00207
ENSG00000092094	OSGEP	-0.463	0.725	4.083	16.94	0.000113	0.00209
ENSG00000090975	PITPNM2	-1.018	0.494	1.723	3.3	0.000114	0.0021
ENSG00000196611	MMP1	9.406	678.443	0.865	1.82	0.000114	0.0021
ENSG00000100379	KCTD17	-1.83	0.281	0.73	1.66	0.000114	0.00211
ENSG00000083807	SLC27A5	-1.543	0.343	1.203	2.3	0.000116	0.00213
ENSG00000220848	RPS18P9	0.539	1.453	5.956	62.08	0.000117	0.00214
ENSG00000160932	LY6E	-0.56	0.678	6.612	97.85	0.000117	0.00215
ENSG00000176248	ANAPC2	-0.357	0.781	5.318	39.89	0.000117	0.00215
ENSG00000166840	GLYATL1	-2.739	0.15	-0.665	0.63	0.000118	0.00216
ENSG00000185043	CIB1	-0.367	0.776	6.533	92.61	0.000119	0.00218
ENSG00000128829	EIF2AK4	0.503	1.417	4.273	19.33	0.000119	0.00218
ENSG00000185101	ANO9	-0.496	0.709	5.868	58.4	0.000121	0.00221
ENSG00000122376	FAM35A	0.581	1.496	3.631	12.39	0.000121	0.00221
ENSG00000172270	BSG	-0.475	0.72	6.988	126.97	0.000125	0.00227
ENSG00000115042	FAHD2A	-0.566	0.675	3.661	12.65	0.000127	0.0023
ENSG00000105929	ATP6V0A4	-1.2	0.435	2.372	5.18	0.000127	0.0023
ENSG00000226945	RP11-564A8.4.1	0.399	1.318	5.753	53.92	0.000128	0.00232
ENSG00000076716	GPC4	0.682	1.604	3.076	8.43	0.000128	0.00232
ENSG00000204580	DDR1	-0.376	0.77	7.47	177.35	0.000128	0.00232
ENSG00000167552	TUBA1A	0.412	1.331	8.654	402.82	0.000129	0.00233
ENSG00000167705	RILP	-0.767	0.587	3.173	9.02	0.000129	0.00233
ENSG00000060762	BRP44L	-0.42	0.748	6.406	84.78	0.000129	0.00233
ENSG00000151148	UBE3B	-0.412	0.752	4.829	28.42	0.00013	0.00233
ENSG00000177685	EFCAB4A	-1.197	0.436	2.45	5.46	0.00013	0.00233
ENSG00000230207	RP11-87M1.1.1	0.878	1.838	4.116	17.34	0.00013	0.00233
ENSG00000084710	EFR3B	1.235	2.354	1.135	2.2	0.000133	0.00238
ENSG00000185565	LSAMP	0.859	1.814	3.496	11.28	0.000133	0.00238
ENSG00000226292	RP11-7G12.1.1	1.089	2.127	1.378	2.6	0.000133	0.00239
ENSG00000235874	RP11-525A16.1.1	-2.188	0.219	-0.019	0.99	0.000138	0.00247
ENSG00000163053	SLC16A14	0.506	1.42	5.129	34.99	0.000139	0.00248
ENSG00000103024	NME3	-0.371	0.773	5.449	43.69	0.000139	0.00248
ENSG00000159200	RCAN1	0.901	1.868	6.665	101.49	0.000139	0.00249
ENSG00000056050	C4orf27	0.556	1.47	3.429	10.77	0.00014	0.00249
ENSG00000084110	HAL	0.761	1.695	7.527	184.41	0.000142	0.00253
ENSG00000204310	AGPAT1	-0.918	0.529	5.046	33.04	0.000143	0.00254
ENSG00000188566	NDOR1	-0.531	0.692	4.729	26.52	0.000143	0.00255
ENSG00000092964	DPYSL2	0.443	1.359	6.947	123.41	0.000146	0.00259
ENSG00000251372	LINC00499	0.641	1.559	3.754	13.49	0.000148	0.00262
ENSG00000213809	KLRK1	1.19	2.281	2.543	5.83	0.000148	0.00262
ENSG00000124253	PCK1	3.341	10.134	1.658	3.16	0.000148	0.00262
ENSG00000198952	SMG5	-0.577	0.67	3.627	12.35	0.00015	0.00264
ENSG00000166794	PPIB	-0.843	0.557	2.647	6.26	0.00015	0.00265
ENSG00000151846	PABPC3	0.598	1.513	3.481	11.17	0.000151	0.00267
ENSG00000185222	WBP5	0.384	1.305	6.139	70.46	0.000152	0.00268
ENSG00000233723	AC007092.1.1	0.697	1.621	3.191	9.13	0.000153	0.00269
ENSG00000133317	LGALS12	8.408	339.721	-0.465	0.72	0.000154	0.0027
ENSG00000103723	AP3B2	-1.173	0.444	1.71	3.27	0.000155	0.00271
ENSG00000143458	GABPB2	-0.542	0.687	3.83	14.23	0.000155	0.00271
ENSG00000034693	PEX3	-0.526	0.694	5.191	36.52	0.000155	0.00271
ENSG00000100985	MMP9	1.971	3.922	2.108	4.31	0.000156	0.00272
ENSG00000123560	PLP1	0.495	1.41	5.075	33.71	0.000158	0.00275
ENSG00000249035	CTB-113P19.1.1	1.142	2.208	2.016	4.05	0.000159	0.00278
ENSG00000086300	SNX10	1.247	2.373	3.037	8.21	0.00016	0.00278
ENSG00000197629	MPEG1	0.877	1.837	3.844	14.36	0.00016	0.00279
ENSG00000139329	LUM	0.921	1.894	7.217	148.81	0.000162	0.00282
ENSG00000168274	HIST1H2AE	-0.992	0.503	2.7	6.5	0.000163	0.00284
ENSG00000175287	PHYHD1	-0.477	0.718	5.034	32.77	0.000164	0.00284
ENSG00000197372	ZNF675	-0.906	0.534	1.953	3.87	0.000165	0.00285
ENSG00000166471	TMEM41B	-0.409	0.753	5.892	59.37	0.000166	0.00287
ENSG00000197893	NRAP	2.315	4.977	0.83	1.78	0.000166	0.00287
ENSG00000142910	TINAGL1	-0.595	0.662	3.857	14.49	0.000166	0.00287
ENSG00000155275	METTL19	-0.87	0.547	2.864	7.28	0.000166	0.00287
ENSG00000151376	ME3	-0.907	0.533	2.225	4.68	0.000166	0.00287
ENSG00000070371	CLTCL1	-1.469	0.361	1.061	2.09	0.000167	0.00287
ENSG00000102760	C13orf15	0.738	1.668	5.666	50.77	0.000167	0.00287
ENSG00000146233	CYP39A1	-0.449	0.733	5.359	41.03	0.000167	0.00287
ENSG00000117410	ATP6V0B	-0.395	0.761	7.467	176.97	0.000169	0.00289
ENSG00000117500	TMED5	-0.476	0.719	5.412	42.58	0.000169	0.00289
ENSG00000115758	ODC1	0.866	1.823	5.81	56.09	0.000169	0.0029
ENSG00000086205	FOLH1	0.514	1.428	5.629	49.49	0.00017	0.0029
ENSG00000215458	AP001053.11.1	-2.296	0.204	1.029	2.04	0.00017	0.0029
ENSG00000107165	TYRP1	0.781	1.718	6.896	119.1	0.00017	0.0029
ENSG00000090661	CERS4	-0.695	0.618	4.69	25.82	0.000171	0.00291
ENSG00000198931	APRT	0.392	1.312	6.758	108.21	0.000171	0.00291
ENSG00000143627	PKLR	-2.065	0.239	0.741	1.67	0.000173	0.00293
ENSG00000163082	SGPP2	-0.932	0.524	4.317	19.93	0.000173	0.00294
ENSG00000187180	LCE2C	0.472	1.387	10.207	1182.16	0.000173	0.00294
ENSG00000151491	EPS8	0.455	1.371	5.164	35.85	0.000174	0.00295
ENSG00000125538	IL1B	-2.335	0.198	0.368	1.29	0.000175	0.00296
ENSG00000119537	KDSR	-0.33	0.795	6.168	71.92	0.000176	0.00298
ENSG00000226051	ZNF503-AS1	-2.035	0.244	1.107	2.15	0.000177	0.00299
ENSG00000204335	SP5	-1.39	0.382	0.689	1.61	0.000177	0.00299
ENSG00000228224	NACAP1	0.524	1.438	5.255	38.19	0.000178	0.00301
ENSG00000171954	CYP4F22	-0.845	0.557	3.86	14.52	0.000179	0.00301
ENSG00000067955	CBFB	0.361	1.284	6.568	94.86	0.00018	0.00303
ENSG00000106686	C9orf68	-1.811	0.285	1.043	2.06	0.00018	0.00303
ENSG00000113108	APBB3	-0.756	0.592	2.69	6.45	0.000181	0.00303
ENSG00000164896	FASTK	-0.329	0.796	5.449	43.7	0.000181	0.00304
ENSG00000167741	GGT6	-0.502	0.706	6.392	84.01	0.000181	0.00304
ENSG00000240622	RP11-521J5.1.1	0.447	1.363	5.14	35.27	0.000182	0.00304
ENSG00000099992	TBC1D10A	0.34	1.265	6.033	65.5	0.000182	0.00304
ENSG00000248751	RP1-130H16.18.1	0.34	1.265	6.033	65.5	0.000182	0.00304
ENSG00000112893	MAN2A1	0.399	1.318	5.932	61.06	0.000182	0.00304
ENSG00000104381	GDAP1	0.808	1.75	3.017	8.1	0.000183	0.00304
ENSG00000210077	J01415.3	-0.484	0.715	8.912	481.72	0.000185	0.00308
ENSG00000106066	CPVL	0.546	1.46	4.897	29.79	0.000185	0.00308
ENSG00000136653	RASSF5	0.402	1.321	5.934	61.14	0.000187	0.00311
ENSG00000136514	RTP4	2.678	6.398	1.431	2.7	0.000188	0.00312
ENSG00000140367	UBE2Q2	0.406	1.325	5.129	34.98	0.000191	0.00317
ENSG00000076826	CAMSAP3	-0.505	0.705	5.228	37.49	0.000193	0.00319
ENSG00000185479	KRT6B	-0.94	0.521	9.548	748.35	0.000194	0.00321
ENSG00000164796	CSMD3	1.196	2.291	1.696	3.24	0.000195	0.00322
ENSG00000146938	NLGN4X	1.292	2.448	1.319	2.49	0.000195	0.00322
ENSG00000123739	PLA2G12A	-0.423	0.746	4.734	26.62	0.000196	0.00323
ENSG00000251184	RP11-101E3.5.1	-0.456	0.729	5.089	34.04	0.000197	0.00324
ENSG00000144366	GULP1	0.617	1.533	3.378	10.4	0.0002	0.0033
ENSG00000108823	SGCA	-1.413	0.376	2.218	4.65	0.000201	0.0033
ENSG00000119900	OGFRL1	0.557	1.471	4.357	20.5	0.000201	0.0033
ENSG00000227661	AC073869.10.1	-0.65	0.637	4.2	18.38	0.000202	0.00331
ENSG00000005022	SLC25A5	0.859	1.814	3.927	15.21	0.000203	0.00333
ENSG00000035928	RFC1	-0.45	0.732	5.675	51.1	0.000203	0.00333
ENSG00000196792	STRN3	0.413	1.331	5.389	41.91	0.000203	0.00333
ENSG00000011243	AKAP8L	-0.525	0.695	4.253	19.07	0.000204	0.00333
ENSG00000236976	RP11-165H4.2.1	0.642	1.561	5.069	33.58	0.000205	0.00334
ENSG00000229648	AC016753.7.1	1.941	3.84	0.368	1.29	0.000205	0.00335
ENSG00000176274	MCART6	-0.898	0.537	2.331	5.03	0.000206	0.00335
ENSG00000154845	PPP4R1	0.365	1.288	6.247	75.94	0.000206	0.00336
ENSG00000146830	GIGYF1	-0.508	0.703	4.45	21.85	0.000207	0.00336
ENSG00000198399	ITSN2	0.354	1.278	5.971	62.74	0.000209	0.00339
ENSG00000206418	RAB12	0.377	1.298	6.519	91.71	0.000209	0.00339
ENSG00000175806	MSRA	-0.619	0.651	3.383	10.43	0.00021	0.00339
ENSG00000137871	ZNF280D	-0.488	0.713	4.363	20.58	0.00021	0.00339
ENSG00000185078	AC093698.1.1	0.508	1.422	4.963	31.19	0.00021	0.00339
ENSG00000093217	XYLB	-2.55	0.171	-0.294	0.82	0.000213	0.00345
ENSG00000161558	TMEM143	-0.873	0.546	1.944	3.85	0.000215	0.00348
ENSG00000167972	ABCA3	-0.728	0.604	2.609	6.1	0.000216	0.00348
ENSG00000117682	DHDDS	-0.504	0.705	4.318	19.95	0.000217	0.0035
ENSG00000114541	FRMD4B	0.435	1.352	6.556	94.11	0.000218	0.00351
ENSG00000175938	ORAI3	-0.593	0.663	3.449	10.92	0.000218	0.00351
ENSG00000184163	FAM132A	-1.305	0.405	2.661	6.33	0.000219	0.00352
ENSG00000261578	RP11-21L23.2.1	-1.895	0.269	1.329	2.51	0.00022	0.00353
ENSG00000148600	CDHR1	-0.562	0.677	7.311	158.77	0.00022	0.00353
ENSG00000134871	COL4A2	0.691	1.614	4.636	24.86	0.000222	0.00355
ENSG00000112699	GMDS	-0.513	0.701	4.528	23.07	0.000222	0.00355
ENSG00000128928	IVD	-1.844	0.279	0.923	1.9	0.000222	0.00355
ENSG00000205542	TMSB4X	0.561	1.476	5.667	50.82	0.000224	0.00357
ENSG00000161960	EIF4A1	0.343	1.268	7.416	170.78	0.000224	0.00357
ENSG00000124721	DNAH8	-2.91	0.133	0.539	1.45	0.000225	0.00359
ENSG00000158125	XDH	-1.513	0.35	1.011	2.02	0.000231	0.00368
ENSG00000230124	RP5-1180C10.2.1	-2.333	0.199	-0.954	0.52	0.000233	0.0037
ENSG00000169245	CXCL10	6.339	80.977	5.233	37.61	0.000233	0.0037
ENSG00000105829	BET1	-0.516	0.699	4.322	20	0.000233	0.0037
ENSG00000136267	DGKB	1.2	2.298	2.141	4.41	0.000235	0.00372
ENSG00000187583	PLEKHN1	-0.446	0.734	4.859	29.02	0.000235	0.00372
ENSG00000140859	KIFC3	-0.363	0.777	5.518	45.83	0.000235	0.00372
ENSG00000233839	RP11-389O22.4.1	0.466	1.381	5.017	32.37	0.000236	0.00373
ENSG00000187775	DNAH17	-2.506	0.176	0.527	1.44	0.000237	0.00374
ENSG00000141448	GATA6	-1.342	0.395	2.686	6.44	0.000238	0.00375
ENSG00000124664	SPDEF	-1.217	0.43	2.556	5.88	0.000239	0.00376
ENSG00000123983	ACSL3	-0.424	0.745	6.089	68.07	0.000244	0.00384
ENSG00000108469	RECQL5	-0.52	0.697	3.783	13.77	0.000244	0.00384
ENSG00000112514	CUTA	-0.341	0.79	6.372	82.85	0.000247	0.00389
ENSG00000063241	ISOC2	-0.376	0.771	5.847	57.57	0.000249	0.00391
ENSG00000003147	ICA1	-0.648	0.638	3.42	10.7	0.000249	0.00391
ENSG00000174586	ZNF497	-2.857	0.138	-1.122	0.46	0.00025	0.00391
ENSG00000196839	ADA	-1.082	0.472	3.427	10.75	0.00025	0.00391
ENSG00000081320	STK17B	0.501	1.415	4.59	24.08	0.000255	0.00398
ENSG00000117280	RAB7L1	0.524	1.438	3.915	15.08	0.000259	0.00404
ENSG00000131374	TBC1D5	0.412	1.33	5.457	43.92	0.000259	0.00404
ENSG00000159398	CES5A	2.322	5	0.052	1.04	0.000265	0.00412
ENSG00000177096	FAM109B	0.543	1.457	3.691	12.91	0.000267	0.00415
ENSG00000079819	EPB41L2	0.538	1.452	4.341	20.26	0.000269	0.00418
ENSG00000257303	RP11-977G19.11.1	-1.22	0.429	1.82	3.53	0.000269	0.00418
ENSG00000101247	C20orf7	-0.887	0.541	1.584	3	0.000272	0.00422
ENSG00000170604	IRF2BP1	-1.76	0.295	0.496	1.41	0.000273	0.00423
ENSG00000153446	C16orf89	-2.079	0.237	-0.634	0.64	0.000274	0.00425
ENSG00000143669	LYST	-0.454	0.73	4.955	31.01	0.000274	0.00425
ENSG00000166199	ALKBH3	-0.443	0.736	4.372	20.7	0.000276	0.00426
ENSG00000158050	DUSP2	1.874	3.665	4.054	16.61	0.000276	0.00427
ENSG00000019549	SNAI2	0.72	1.647	5.076	33.72	0.00028	0.00431
ENSG00000251660	AC007036.5.1	-0.463	0.725	3.814	14.07	0.000282	0.00434
ENSG00000162063	CCNF	-0.858	0.552	3.163	8.95	0.000282	0.00434
ENSG00000128534	NAA38	0.467	1.383	4.707	26.11	0.000284	0.00437
ENSG00000197934	AP001597.1.1	1.093	2.133	1.916	3.77	0.000284	0.00437
ENSG00000068024	HDAC4	0.39	1.31	5.012	32.26	0.000287	0.0044
ENSG00000123358	NR4A1	2.406	5.301	6.416	85.4	0.000287	0.0044
ENSG00000124535	WRNIP1	0.298	1.229	6.053	66.42	0.000287	0.00441
ENSG00000203865	ATP1A1OS	-1.94	0.261	0.249	1.19	0.000289	0.00443
ENSG00000077935	SMC1B	-1.796	0.288	0.862	1.82	0.000289	0.00443
ENSG00000135069	PSAT1	0.779	1.716	3.131	8.76	0.00029	0.00443
ENSG00000255529	POLR2M	0.468	1.383	5.694	51.77	0.000291	0.00444
ENSG00000145911	N4BP3	-0.869	0.548	2.764	6.79	0.000291	0.00444
ENSG00000121716	PILRB	-0.58	0.669	4.074	16.84	0.000292	0.00445
ENSG00000153347	FAM81B	1.122	2.176	1.134	2.2	0.000292	0.00445
ENSG00000150093	ITGB1	0.387	1.308	6.38	83.28	0.000293	0.00446
ENSG00000001629	ANKIB1	0.373	1.295	4.34	20.25	0.000295	0.00447
ENSG00000042832	TG	-1.612	0.327	1.102	2.15	0.000295	0.00447
ENSG00000167085	PHB	-0.596	0.662	4.133	17.54	0.000295	0.00447
ENSG00000216718	RP3-522P13.1.1	-0.476	0.719	4.958	31.08	0.000295	0.00447
ENSG00000243155	RP11-46A10.5.1	-0.538	0.689	3.975	15.73	0.000297	0.0045
ENSG00000187051	RPS19BP1	-0.297	0.814	5.975	62.92	0.000302	0.00456
ENSG00000106819	ASPN	0.616	1.532	4.148	17.72	0.000302	0.00456
ENSG00000185090	MANEAL	-0.697	0.617	2.764	6.79	0.000303	0.00458
ENSG00000210156	J01415.14	-1.221	0.429	1.949	3.86	0.000305	0.0046
ENSG00000180357	ZNF609	-0.551	0.683	3.688	12.89	0.000305	0.0046
ENSG00000183751	TBL3	-0.641	0.641	3.338	10.11	0.000308	0.00464
ENSG00000161326	DUSP14	0.376	1.298	7.069	134.28	0.000309	0.00464
ENSG00000175084	DES	1.374	2.591	5.155	35.63	0.000311	0.00468
ENSG00000093167	LRRFIP2	-0.348	0.786	5.754	53.95	0.000312	0.00468
ENSG00000166401	SERPINB8	0.425	1.342	6.786	110.34	0.000312	0.00468
ENSG00000115008	IL1A	-2.141	0.227	0.166	1.12	0.000313	0.00469
ENSG00000153310	FAM49B	0.628	1.545	3.166	8.97	0.000319	0.00478
ENSG00000182154	MRPL41	-0.39	0.763	6.373	82.85	0.000322	0.00481
ENSG00000079435	LIPE	1.941	3.839	3.006	8.03	0.000322	0.00481
ENSG00000255690	AC005013.1	-0.913	0.531	2.765	6.8	0.000325	0.00485
ENSG00000176734	TRIL	-0.913	0.531	2.765	6.8	0.000326	0.00485
ENSG00000254986	DPP3	-0.465	0.725	4.261	19.17	0.000327	0.00486
ENSG00000255411	RP11-98J9.1.1	2.316	4.981	0.45	1.37	0.000328	0.00489
ENSG00000258245	RP11-114H23.3.1	1.043	2.06	3.088	8.5	0.000334	0.00497
ENSG00000114023	FAM162A	0.338	1.264	7.663	202.64	0.000335	0.00497
ENSG00000143537	ADAM15	-0.389	0.763	7.527	184.43	0.000336	0.00498
ENSG00000257026	AC040173.1	0.37	1.292	5.613	48.96	0.000338	0.00502
ENSG00000117758	STX12	-0.346	0.787	6.204	73.73	0.000339	0.00502
ENSG00000091542	ALKBH5	0.352	1.276	6.067	67.04	0.000339	0.00502
ENSG00000178913	TAF7	0.312	1.241	6.783	110.16	0.00034	0.00502
ENSG00000197150	ABCB8	-0.82	0.566	3.406	10.6	0.000342	0.00505
ENSG00000259539	CTD-2651B20.1.1	-1.582	0.334	1.401	2.64	0.000344	0.00508
ENSG00000171812	COL8A2	0.592	1.507	4.146	17.71	0.000349	0.00514
ENSG00000075213	SEMA3A	0.8	1.741	2.736	6.66	0.000352	0.00519
ENSG00000132622	HSPA12B	-0.951	0.517	2.095	4.27	0.000354	0.0052
ENSG00000119125	GDA	2.19	4.564	2.931	7.63	0.000356	0.00524
ENSG00000043462	LCP2	0.981	1.973	3.08	8.46	0.000357	0.00524
ENSG00000115935	WIPF1	0.572	1.487	5.275	38.73	0.000357	0.00524
ENSG00000165449	SLC16A9	-2.677	0.156	-1.086	0.47	0.000357	0.00524
ENSG00000183258	DDX41	-0.426	0.745	5.042	32.94	0.00036	0.00527
ENSG00000164219	PGGT1B	-0.752	0.594	2.426	5.37	0.000363	0.00532
ENSG00000160223	ICOSLG	-0.631	0.646	3.456	10.97	0.000364	0.00532
ENSG00000183036	PCP4	1.234	2.353	4.997	31.93	0.000365	0.00533
ENSG00000157184	CPT2	-0.523	0.696	4.355	20.46	0.000365	0.00533
ENSG00000213676	ATF6B	-0.637	0.643	3.851	14.43	0.000367	0.00535
ENSG00000205488	RP11-116G8.4.1	-0.951	0.517	1.949	3.86	0.000369	0.00538
ENSG00000165105	RASEF	-0.957	0.515	2.415	5.33	0.00037	0.00539
ENSG00000008735	MAPK8IP2	-1.128	0.458	2.025	4.07	0.000371	0.0054
ENSG00000231079	AC105402.4.1	2.625	6.17	5.021	32.48	0.000373	0.00542
ENSG00000166477	LEO1	0.579	1.494	3.494	11.26	0.000374	0.00544
ENSG00000183741	CBX6	-0.454	0.73	4.603	24.31	0.000375	0.00544
ENSG00000181894	ZNF329	-0.945	0.519	2.361	5.14	0.000376	0.00544
ENSG00000114650	SCAP	-0.51	0.702	4.218	18.61	0.000376	0.00544
ENSG00000151239	TWF1	0.439	1.356	4.95	30.91	0.000378	0.00547
ENSG00000077312	SNRPA	-0.353	0.783	5.531	46.23	0.000379	0.00548
ENSG00000123179	EBPL	0.406	1.325	5.335	40.36	0.00038	0.00549
ENSG00000111845	PAK1IP1	0.459	1.375	4.221	18.65	0.000381	0.0055
ENSG00000125944	HNRNPR	0.353	1.277	5.719	52.66	0.000383	0.00552
ENSG00000204195	AWAT1	-2.294	0.204	2.826	7.09	0.000384	0.00553
ENSG00000132591	ERAL1	-0.422	0.746	4.599	24.23	0.000385	0.00554
ENSG00000009335	UBE3C	0.363	1.286	6.751	107.69	0.000386	0.00555
ENSG00000249853	HS3ST5	0.627	1.544	3.22	9.32	0.000387	0.00556
ENSG00000182362	YBEY	-0.651	0.637	3.642	12.48	0.00039	0.00559
ENSG00000171311	EXOSC1	-0.48	0.717	3.789	13.82	0.000397	0.00569
ENSG00000079385	CEACAM1	-1.814	0.284	1.201	2.3	0.0004	0.00573
ENSG00000166557	TMED3	-0.417	0.749	7.406	169.61	0.000401	0.00573
ENSG00000126821	SGPP1	0.575	1.49	4.286	19.5	0.000401	0.00574
ENSG00000157693	C9orf91	-0.89	0.539	2.357	5.12	0.000403	0.00575
ENSG00000163131	CTSS	1.067	2.096	4.636	24.87	0.000405	0.00577
ENSG00000128422	KRT17	-0.914	0.531	9.786	882.87	0.000405	0.00577
ENSG00000119335	SET	0.321	1.249	5.987	63.42	0.000405	0.00577
ENSG00000158552	ZFAND2B	-0.358	0.78	5.21	37.02	0.000408	0.0058
ENSG00000211772	TRBC2	1.504	2.836	2.925	7.59	0.000408	0.0058
ENSG00000170759	KIF5B	0.326	1.254	6.607	97.5	0.00041	0.00583
ENSG00000135617	PRADC1	-0.363	0.778	5.039	32.88	0.000413	0.00585
ENSG00000131669	NINJ1	-0.46	0.727	5.63	49.52	0.000413	0.00585
ENSG00000114993	RTKN	-0.662	0.632	3.845	14.37	0.000415	0.00587
ENSG00000102554	KLF5	0.406	1.325	8.497	361.33	0.000415	0.00587
ENSG00000130175	PRKCSH	-0.395	0.76	6.233	75.22	0.000416	0.00588
ENSG00000100242	SUN2	-0.324	0.799	6.932	122.12	0.000417	0.00588
ENSG00000112473	SLC39A7	-0.489	0.712	3.792	13.86	0.000417	0.00588
ENSG00000149527	PLCH2	-0.396	0.76	5.357	40.98	0.000417	0.00588
ENSG00000246662	LINC00535	1.216	2.323	4.396	21.06	0.000418	0.00588
ENSG00000236487	RP11-753E22.2.1	-2.466	0.181	-1.203	0.43	0.000418	0.00589
ENSG00000255240	RP11-142C4.6.1	1.207	2.309	1.33	2.51	0.000418	0.00589
ENSG00000137563	GGH	0.661	1.581	4.489	22.45	0.000421	0.00591
ENSG00000106034	C7orf58	0.896	1.861	3.805	13.98	0.000422	0.00593
ENSG00000162836	ACP6	-0.716	0.609	4.017	16.19	0.000423	0.00593
ENSG00000138834	MAPK8IP3	-0.391	0.763	5.237	37.71	0.000423	0.00593
ENSG00000104635	SLC39A14	0.413	1.331	4.986	31.7	0.000425	0.00595
ENSG00000168477	TNXB	-0.607	0.657	3.914	15.07	0.000426	0.00595
ENSG00000186260	MKL2	0.36	1.283	5.629	49.5	0.000426	0.00595
ENSG00000110917	MLEC	-0.364	0.777	5.257	38.25	0.000427	0.00597
ENSG00000230384	AC016739.1.1	0.481	1.395	3.784	13.78	0.000429	0.00598
ENSG00000053501	USE1	-0.586	0.666	3.233	9.4	0.00043	0.006
ENSG00000253766	RP11-804N13.1.1	1.868	3.651	2.334	5.04	0.000433	0.00603
ENSG00000138071	ACTR2	0.471	1.386	6.041	65.86	0.000435	0.00606
ENSG00000087842	PIR	-0.474	0.72	4.393	21	0.000437	0.00607
ENSG00000095951	HIVEP1	0.441	1.357	4.344	20.31	0.000437	0.00607
ENSG00000141699	FAM134C	-0.346	0.787	5.978	63.04	0.000444	0.00616
ENSG00000126261	UBA2	0.542	1.456	4.635	24.85	0.000446	0.00618
ENSG00000132793	LPIN3	-0.444	0.735	4.838	28.6	0.000447	0.0062
ENSG00000167861	C17orf28	-1.612	0.327	1.194	2.29	0.000449	0.00622
ENSG00000137267	TUBB2A	0.41	1.329	8.677	409.37	0.00045	0.00623
ENSG00000159871	LYPD5	0.408	1.327	7.357	163.88	0.000454	0.00628
ENSG00000179542	SLITRK4	-1.409	0.377	1.894	3.72	0.000454	0.00628
ENSG00000134757	DSG3	0.492	1.406	6.854	115.65	0.000456	0.0063
ENSG00000215440	NPEPL1	-0.384	0.766	4.571	23.77	0.000457	0.0063
ENSG00000234899	AC005152.2.1	-1.17	0.444	1.592	3.01	0.000461	0.00636
ENSG00000131771	PPP1R1B	-0.703	0.614	4.266	19.25	0.000463	0.00637
ENSG00000151500	THYN1	-0.435	0.74	4.772	27.33	0.000463	0.00637
ENSG00000158006	PAFAH2	-0.488	0.713	4.599	24.24	0.000464	0.00637
ENSG00000106733	C9orf95	-0.404	0.756	5.522	45.95	0.000465	0.00638
ENSG00000075884	ARHGAP15	0.896	1.861	2.858	7.25	0.000466	0.00639
ENSG00000223786	RP11-554D15.1.1	1.324	2.504	1.081	2.12	0.000466	0.00639
ENSG00000105193	RPS16	-0.347	0.786	10.159	1143.17	0.00047	0.00644
ENSG00000134644	PUM1	0.315	1.244	5.788	55.25	0.000472	0.00645
ENSG00000248515	RP11-608O21.1.1	0.42	1.337	4.443	21.75	0.000472	0.00646
ENSG00000162851	TFB2M	0.583	1.498	3.298	9.84	0.000473	0.00646
ENSG00000137962	ARHGAP29	0.488	1.402	5.852	57.76	0.00048	0.00655
ENSG00000214612	RPS19P1	0.641	1.559	3.702	13.01	0.000482	0.00657
ENSG00000124762	CDKN1A	-0.537	0.689	7.527	184.44	0.000483	0.00658
ENSG00000198131	ZNF544	-0.627	0.647	3.264	9.61	0.000486	0.00662
ENSG00000180353	HCLS1	0.685	1.608	4.002	16.02	0.000487	0.00663
ENSG00000185324	CDK10	-0.487	0.714	5.344	40.63	0.000489	0.00665
ENSG00000196353	CPNE4	0.658	1.578	3.129	8.75	0.000491	0.00667
ENSG00000138068	SULT6B1	2.665	6.34	0.021	1.01	0.000492	0.00668
ENSG00000197142	ACSL5	-0.946	0.519	2.606	6.09	0.000496	0.00673
ENSG00000158055	GRHL3	0.554	1.468	6.409	84.95	0.000499	0.00675
ENSG00000164418	GRIK2	0.978	1.969	2.246	4.74	0.000499	0.00675
ENSG00000242593	RP5-921G16.1.1	1.753	3.37	0.668	1.59	0.000508	0.00687
ENSG00000151025	GPR158	1.604	3.04	1.718	3.29	0.000509	0.00687
ENSG00000242288	RP11-464F9.1.1	-2.707	0.153	-1.174	0.44	0.000509	0.00687
ENSG00000250264	XXbac-BPG246D15.9.1	0.91	1.879	5.388	41.87	0.000511	0.00688
ENSG00000204267	TAP2	0.91	1.879	5.388	41.87	0.000511	0.00688
ENSG00000089248	ERP29	-0.327	0.797	7.068	134.19	0.000513	0.00691
ENSG00000134240	HMGCS2	-0.82	0.566	4.255	19.09	0.000513	0.00691
ENSG00000256092	RP13-942N8.1.1	-1.283	0.411	1.163	2.24	0.000515	0.00692
ENSG00000109220	CHIC2	0.545	1.459	4.612	24.46	0.000518	0.00695
ENSG00000166839	ANKDD1A	-1.339	0.395	1.821	3.53	0.000518	0.00695
ENSG00000138434	SSFA2	0.378	1.3	7.674	204.21	0.000524	0.00703
ENSG00000100416	TRMU	-0.53	0.692	3.289	9.77	0.000528	0.00708
ENSG00000171135	JAGN1	-0.472	0.721	4.884	29.52	0.000529	0.00708
ENSG00000162496	DHRS3	-0.378	0.77	6.543	93.27	0.00053	0.00708
ENSG00000169862	CTNND2	1.227	2.34	1.991	3.98	0.00053	0.00708
ENSG00000057149	SERPINB3	1.317	2.492	5.615	49	0.00053	0.00708
ENSG00000130518	KIAA1683	-1.479	0.359	1.377	2.6	0.000532	0.0071
ENSG00000143196	DPT	0.792	1.731	4.886	29.57	0.000534	0.00712
ENSG00000063854	HAGH	-0.301	0.811	5.219	37.24	0.000534	0.00712
ENSG00000123243	ITIH5	0.96	1.945	5.192	36.55	0.000538	0.00715
ENSG00000089157	RPLP0	0.34	1.266	9.92	968.62	0.000539	0.00715
ENSG00000235944	ZNF815	-1.767	0.294	-0.336	0.79	0.000539	0.00715
ENSG00000105486	LIG1	-0.616	0.652	3.77	13.65	0.000539	0.00715
ENSG00000169752	NRG4	-1.733	0.301	0.324	1.25	0.000539	0.00715
ENSG00000103356	EARS2	-0.694	0.618	3.138	8.8	0.000541	0.00717
ENSG00000135823	STX6	-0.502	0.706	3.969	15.66	0.000543	0.00719
ENSG00000096717	SIRT1	0.573	1.487	4.188	18.22	0.000543	0.00719
ENSG00000156042	TTC18	-1.425	0.372	0.782	1.72	0.000545	0.00721
ENSG00000114698	PLSCR4	0.477	1.392	5.3	39.39	0.000546	0.00721
ENSG00000163512	AZI2	-0.418	0.748	5.17	36.01	0.000548	0.00724
ENSG00000068697	LAPTM4A	0.309	1.238	8.951	494.74	0.000549	0.00724
ENSG00000108582	CPD	-0.396	0.76	5.872	58.55	0.000554	0.0073
ENSG00000152904	GGPS1	-0.406	0.755	5.792	55.42	0.000557	0.00732
ENSG00000055044	NOP58	0.403	1.322	4.695	25.9	0.000557	0.00732
ENSG00000010322	NISCH	-0.52	0.697	4.867	29.18	0.000557	0.00732
ENSG00000054267	ARID4B	0.287	1.22	7.024	130.16	0.000558	0.00732
ENSG00000182541	LIMK2	-0.301	0.811	5.976	62.95	0.00056	0.00734
ENSG00000227939	RPL3P2	-0.573	0.672	3.644	12.5	0.00056	0.00734
ENSG00000167930	ITFG3	-0.387	0.765	5.179	36.23	0.000561	0.00734
ENSG00000179364	PACS2	-0.532	0.692	4.021	16.24	0.000563	0.00736
ENSG00000235828	AC005550.6.1	1.25	2.379	2.435	5.41	0.000567	0.00741
ENSG00000171492	LRRC8D	0.526	1.44	3.188	9.11	0.000568	0.00741
ENSG00000165757	KIAA1462	-0.991	0.503	2.159	4.47	0.000569	0.00743
ENSG00000137343	ATAT1	0.408	1.327	5.198	36.7	0.00057	0.00743
ENSG00000183405	RPS7P1	0.602	1.518	3.187	9.1	0.000573	0.00747
ENSG00000171161	ZNF672	0.339	1.265	5.669	50.89	0.000573	0.00747
ENSG00000153066	TXNDC11	-0.5	0.707	3.449	10.92	0.000574	0.00747
ENSG00000244617	ASPRV1	0.394	1.314	10.401	1352.49	0.000575	0.00747
ENSG00000187609	EXD3	-0.912	0.531	2.142	4.41	0.000577	0.0075
ENSG00000101940	WDR13	-0.447	0.734	4.97	31.33	0.000578	0.0075
ENSG00000159516	SPRR2G	1.473	2.776	9.895	951.99	0.000581	0.00753
ENSG00000173930	SLCO4C1	-2.364	0.194	0.561	1.47	0.000582	0.00754
ENSG00000167770	OTUB1	-0.328	0.797	6.551	93.75	0.000589	0.00762
ENSG00000228594	RP11-345P4.5.1	-0.689	0.62	2.887	7.4	0.000589	0.00762
ENSG00000181666	HKR1	-0.563	0.677	3.523	11.49	0.00059	0.00763
ENSG00000010818	HIVEP2	0.455	1.371	4.926	30.4	0.000591	0.00764
ENSG00000255639	RP11-234B24.6.1	-0.342	0.789	5.935	61.16	0.000595	0.00767
ENSG00000108578	BLMH	0.613	1.53	8.424	343.45	0.000599	0.00772
ENSG00000103540	CCP110	0.441	1.357	4.298	19.67	0.000602	0.00776
ENSG00000243754	RP11-125K10.4.1	-0.566	0.675	3.662	12.66	0.000604	0.00778
ENSG00000136867	SLC31A2	-0.407	0.754	5.337	40.42	0.000611	0.00786
ENSG00000129422	MTUS1	-0.322	0.8	5.374	41.47	0.000613	0.00788
ENSG00000147123	NDUFB11	-0.387	0.765	6.701	104.07	0.000618	0.00794
ENSG00000196268	ZNF493	-1.784	0.29	0.727	1.66	0.000619	0.00794
ENSG00000152766	ANKRD22	-0.498	0.708	4.169	17.98	0.00062	0.00795
ENSG00000249209	AP000304.12.1	-0.286	0.82	7.499	180.84	0.000621	0.00795
ENSG00000130304	SLC27A1	-0.463	0.726	3.661	12.65	0.000622	0.00796
ENSG00000205593	FAM116B	-1.415	0.375	0.711	1.64	0.000626	0.008
ENSG00000089094	KDM2B	0.33	1.257	5.755	54	0.000626	0.008
ENSG00000115738	ID2	0.754	1.686	4.314	19.89	0.000627	0.008
ENSG00000107551	RASSF4	0.694	1.618	3.608	12.19	0.000627	0.008
ENSG00000204822	MRPL53	-0.346	0.787	6.026	65.16	0.000633	0.00806
ENSG00000135637	CCDC142	-0.346	0.787	6.026	65.16	0.000633	0.00806
ENSG00000181885	CLDN7	-0.671	0.628	2.908	7.51	0.000633	0.00806
ENSG00000147400	CETN2	-0.389	0.764	5.28	38.84	0.000635	0.00807
ENSG00000136859	ANGPTL2	0.484	1.399	6.052	66.33	0.000639	0.00812
ENSG00000256525	POLG2	0.588	1.503	3.59	12.04	0.00064	0.00812
ENSG00000097021	ACOT7	0.401	1.32	6.189	72.97	0.000641	0.00814
ENSG00000198677	TTC37	0.324	1.252	6.048	66.14	0.000643	0.00815
ENSG00000223968	AC098614.1.1	0.455	1.37	5.136	35.17	0.000644	0.00815
ENSG00000210049	J01415.2	-0.432	0.741	9.185	581.95	0.000644	0.00815
ENSG00000164088	PPM1M	-0.584	0.667	3.071	8.41	0.000644	0.00815
ENSG00000261408	RP11-685I11.1.1	-0.464	0.725	3.979	15.77	0.000646	0.00816
ENSG00000075151	EIF4G3	0.383	1.304	5.157	35.68	0.000647	0.00818
ENSG00000143742	SRP9	0.402	1.322	4.068	16.77	0.000649	0.00819
ENSG00000167772	ANGPTL4	-1.135	0.455	3.881	14.73	0.000652	0.00822
ENSG00000100577	GSTZ1	-0.392	0.762	5.053	33.2	0.000653	0.00823
ENSG00000123146	CD97	0.846	1.797	3.998	15.97	0.000655	0.00824
ENSG00000205078	SYCE1L	-0.319	0.801	4.852	28.88	0.000657	0.00826
ENSG00000231409	RP11-83J16.1.1	0.625	1.542	3.141	8.82	0.000658	0.00827
ENSG00000139505	MTMR6	0.381	1.302	5.037	32.84	0.000663	0.00833
ENSG00000165905	GYLTL1B	-0.462	0.726	4.082	16.93	0.000664	0.00833
ENSG00000107077	KDM4C	0.537	1.451	5.458	43.94	0.000666	0.00834
ENSG00000145916	RMND5B	-0.448	0.733	4.179	18.11	0.000668	0.00837
ENSG00000137124	ALDH1B1	0.971	1.96	2.113	4.32	0.000668	0.00837
ENSG00000213885	RPL13AP7	0.683	1.605	4.664	25.35	0.000669	0.00837
ENSG00000259248	RP11-265M18.2.1	-2.374	0.193	-1.025	0.49	0.000674	0.00843
ENSG00000164244	PRRC1	0.358	1.282	6.555	94.03	0.000677	0.00846
ENSG00000225922	RP11-57G10.1.1	0.581	1.496	4.388	20.93	0.000681	0.0085
ENSG00000225492	GBP1P1	8.692	413.502	-0.137	0.91	0.000687	0.00857
ENSG00000237560	AC004562.1.1	-2.712	0.153	-0.344	0.79	0.000692	0.00862
ENSG00000137878	GCOM1	0.476	1.391	5.582	47.9	0.000692	0.00862
ENSG00000156026	MCU	0.401	1.32	4.496	22.56	0.000695	0.00864
ENSG00000150712	MTMR12	0.331	1.258	5.907	60.01	0.000696	0.00865
ENSG00000256392	RP11-347I19.3.1	-0.666	0.63	4.274	19.35	0.000698	0.00866
ENSG00000212694	AC084018.1.1	-0.666	0.63	4.274	19.35	0.000698	0.00866
ENSG00000233328	PFN1P1	0.574	1.489	3.45	10.93	0.0007	0.00868
ENSG00000161634	DCD	-1.073	0.475	12.68	6561.9	0.000703	0.0087
ENSG00000242010	RP11-287A8.6.1	0.326	1.254	5.965	62.49	0.000703	0.00871
ENSG00000166436	TRIM66	-1.032	0.489	1.903	3.74	0.000706	0.00873
ENSG00000109738	GLRB	-1.942	0.26	0.26	1.2	0.000706	0.00873
ENSG00000213470	RP11-972K6.1.1	0.489	1.403	4.034	16.38	0.000706	0.00873
ENSG00000111328	CDK2AP1	0.335	1.261	7.084	135.68	0.000707	0.00873
ENSG00000134548	C12orf39	4.164	17.931	0.445	1.36	0.000709	0.00875
ENSG00000187288	CIDEC	1.759	3.385	4.596	24.19	0.000711	0.00876
ENSG00000166949	SMAD3	-0.397	0.759	4.759	27.07	0.000712	0.00877
ENSG00000088808	PPP1R13B	-0.467	0.723	4.404	21.18	0.000719	0.00885
ENSG00000105355	PLIN3	-0.468	0.723	6.651	100.53	0.000729	0.00896
ENSG00000171222	SCAND1	-0.319	0.802	5.495	45.1	0.000731	0.00897
ENSG00000164951	PDP1	0.394	1.314	5.406	42.39	0.000731	0.00897
ENSG00000154518	ATP5G3	-0.395	0.76	8.368	330.32	0.000738	0.00906
ENSG00000183580	FBXL7	0.682	1.605	2.985	7.92	0.000739	0.00906
ENSG00000223540	RPS15AP5	0.551	1.465	4.05	16.56	0.000743	0.0091
ENSG00000257329	RP11-290L1.5.1	0.974	1.964	1.337	2.53	0.000744	0.0091
ENSG00000027075	PRKCH	0.295	1.227	5.546	46.72	0.000745	0.00911
ENSG00000256349	CTD-3074O7.11.1	-0.316	0.803	5.318	39.9	0.000748	0.00914
ENSG00000178761	C15orf17	-0.355	0.782	5.515	45.72	0.00075	0.00916
ENSG00000234062	RP11-308D16.4.1	0.576	1.491	2.931	7.62	0.000752	0.00918
ENSG00000196616	ADH1B	1.578	2.986	5.887	59.17	0.000755	0.00921
ENSG00000143772	ITPKB	-0.483	0.715	4.539	23.25	0.000761	0.00927
ENSG00000163694	RBM47	-0.519	0.698	5.785	55.14	0.000761	0.00927
ENSG00000205581	HMGN1	-0.324	0.799	8.001	256.26	0.000768	0.00934
ENSG00000166171	DPCD	-0.525	0.695	3.397	10.53	0.00077	0.00935
ENSG00000170430	MGMT	-0.368	0.775	4.871	29.27	0.000771	0.00937
ENSG00000198648	STK39	-0.483	0.716	5.078	33.78	0.000773	0.00938
ENSG00000261126	RP11-795F19.1.1	-0.463	0.726	4.083	16.94	0.000775	0.0094
ENSG00000255819	RP11-277P12.7.1	1.051	2.073	2.67	6.36	0.000778	0.00943
ENSG00000214021	TTLL3	-0.452	0.731	4.51	22.79	0.000779	0.00943
ENSG00000185917	SETD4	-0.614	0.653	2.931	7.63	0.000783	0.00947
ENSG00000182866	LCK	1.791	3.461	1.631	3.1	0.000784	0.00947
ENSG00000243388	RPL3P3	0.358	1.282	4.897	29.8	0.000791	0.00955
ENSG00000125347	IRF1	1.48	2.79	4.636	24.86	0.000792	0.00956
ENSG00000186834	HEXIM1	0.53	1.444	3.985	15.84	0.000792	0.00956
ENSG00000185008	ROBO2	0.437	1.354	4.364	20.59	0.000793	0.00956
ENSG00000235423	RP11-282O18.3.1	0.332	1.258	7.086	135.89	0.000799	0.00962
ENSG00000167112	TRUB2	-0.687	0.621	2.596	6.05	0.0008	0.00963
ENSG00000120129	DUSP1	1.262	2.398	8.484	358.07	0.000802	0.00965
ENSG00000138829	FBN2	0.912	1.881	2.127	4.37	0.000806	0.00969
ENSG00000175592	FOSL1	2.196	4.581	2.698	6.49	0.00081	0.00973
ENSG00000128185	DGCR6L	-0.468	0.723	4.321	19.99	0.000811	0.00973
ENSG00000077498	TYR	0.636	1.554	4.16	17.87	0.000814	0.00975
ENSG00000261183	RP11-532F12.5.1	-0.317	0.803	5.763	54.29	0.000814	0.00975
ENSG00000228093	AC005162.3.1	-2.41	0.188	-0.428	0.74	0.000814	0.00975
ENSG00000159588	CCDC17	-1.805	0.286	-0.371	0.77	0.000816	0.00976
ENSG00000085514	PILRA	-0.52	0.698	4.129	17.49	0.000818	0.00978
ENSG00000105968	H2AFV	0.295	1.227	6.719	105.35	0.000822	0.00982
ENSG00000117984	CTSD	-0.449	0.733	7.838	228.74	0.000824	0.00983
ENSG00000250644	RP11-295K3.1.1	-0.449	0.733	7.838	228.74	0.000824	0.00983
ENSG00000083312	TNPO1	0.298	1.229	6.336	80.76	0.000835	0.00995
ENSG00000138496	PARP9	1.029	2.041	5.088	34.01	0.000836	0.00996
ENSG00000188677	PARVB	-0.687	0.621	3.255	9.55	0.000838	0.00997
ENSG00000235175	RPL26P37	0.833	1.781	2.826	7.09	0.000839	0.00997
ENSG00000162591	MEGF6	-0.469	0.723	6.291	78.33	0.000839	0.00997
ENSG00000056736	IL17RB	-2.732	0.151	0.237	1.18	0.000841	0.00998
ENSG00000170954	ZNF415	-0.853	0.554	2.42	5.35	0.000845	0.01
ENSG00000118181	RPS25	0.346	1.271	5.271	38.6	0.000849	0.0101
ENSG00000214708	AC090616.2.1	-2.099	0.233	0.646	1.57	0.000849	0.0101
ENSG00000114268	PFKFB4	-1.532	0.346	1.224	2.34	0.000853	0.0101
ENSG00000120896	SORBS3	-0.472	0.721	5.297	39.33	0.000853	0.0101
ENSG00000179912	R3HDM2	-0.39	0.763	4.593	24.13	0.000854	0.0101
ENSG00000101546	RBFA	-0.46	0.727	4.06	16.67	0.000859	0.0101
ENSG00000169499	PLEKHA2	0.365	1.288	5.316	39.83	0.000864	0.0102
ENSG00000100023	PPIL2	-0.487	0.713	3.77	13.65	0.000877	0.0103
ENSG00000173905	GOLIM4	0.389	1.309	5.808	56.03	0.00088	0.0104
ENSG00000099203	TMED1	-0.472	0.721	3.601	12.14	0.000881	0.0104
ENSG00000124839	RAB17	-2.081	0.236	-0.393	0.76	0.000883	0.0104
ENSG00000104883	PEX11G	-0.499	0.708	3.146	8.85	0.000886	0.0104
ENSG00000197594	ENPP1	1.543	2.913	1.639	3.11	0.000886	0.0104
ENSG00000149357	LAMTOR1	-0.291	0.817	6.984	126.57	0.000886	0.0104
ENSG00000259180	RP11-420M1.2.1	1.459	2.749	0.686	1.61	0.000891	0.0105
ENSG00000261650	RP11-474D1.4.1	1.012	2.017	0.957	1.94	0.000892	0.0105
ENSG00000214039	RP11-474D1.3.1	1.012	2.017	0.957	1.94	0.000893	0.0105
ENSG00000173852	DPY19L1	0.48	1.395	3.771	13.66	0.000893	0.0105
ENSG00000164266	SPINK1	-1.32	0.4	1.551	2.93	0.000893	0.0105
ENSG00000121957	GPSM2	0.415	1.333	5.917	60.41	0.000895	0.0105
ENSG00000214093	RP11-247I13.3.1	0.522	1.436	4.101	17.16	0.000913	0.0107
ENSG00000258989	RP11-47I22.4.1	0.292	1.224	5.514	45.71	0.000915	0.0107
ENSG00000119685	TTLL5	-0.641	0.641	3.156	8.91	0.000915	0.0107
ENSG00000260359	RP11-4F5.2.1	-1.58	0.334	0.32	1.25	0.000928	0.0108
ENSG00000152022	LIX1L	0.44	1.357	4.984	31.65	0.00093	0.0108
ENSG00000213700	RP11-344N10.3.1	0.509	1.423	3.421	10.71	0.000931	0.0108
ENSG00000171503	ETFDH	-0.543	0.686	3.878	14.7	0.000935	0.0109
ENSG00000091140	DLD	-0.333	0.794	6.733	106.36	0.00094	0.0109
ENSG00000164251	F2RL1	0.426	1.343	4.959	31.11	0.000941	0.0109
ENSG00000116132	PRRX1	0.657	1.577	5.182	36.31	0.000943	0.0109
ENSG00000164509	IL31RA	1.321	2.498	1.75	3.36	0.000953	0.011
ENSG00000255594	Z82188.1	1.194	2.288	2.122	4.35	0.000961	0.0111
ENSG00000237214	RP11-12M9.3.1	0.621	1.538	3.3	9.85	0.000961	0.0111
ENSG00000128340	RAC2	1.194	2.288	2.122	4.35	0.000961	0.0111
ENSG00000247627	MTND4P12	-0.453	0.731	6.437	86.67	0.000967	0.0112
ENSG00000226605	AC007098.1.1	2.666	6.348	-0.327	0.8	0.000967	0.0112
ENSG00000132938	MTUS2	-2.719	0.152	-0.24	0.85	0.000971	0.0112
ENSG00000258760	CTD-2509G16.5.1	0.592	1.508	3.598	12.11	0.000974	0.0112
ENSG00000214253	FIS1	-0.391	0.763	5.989	63.51	0.000978	0.0113
ENSG00000100503	NIN	0.322	1.25	5.052	33.18	0.000985	0.0113
ENSG00000157168	NRG1	1.455	2.741	0.966	1.95	0.000997	0.0115
ENSG00000105204	DYRK1B	-0.429	0.743	3.942	15.37	0.001	0.0115
ENSG00000219451	RPL23P8	-0.612	0.654	2.536	5.8	0.001	0.0115
ENSG00000172782	FADS6	-0.802	0.573	3.063	8.36	0.00101	0.0115
ENSG00000260899	RP11-2C24.4.1	-0.315	0.804	5.114	34.64	0.00101	0.0116
ENSG00000138606	SHF	-1.612	0.327	1.275	2.42	0.00102	0.0117
ENSG00000136819	C9orf78	0.353	1.277	5.128	34.96	0.00103	0.0118
ENSG00000152223	EPG5	-0.396	0.76	3.743	13.39	0.00103	0.0118
ENSG00000184857	TMEM186	-0.669	0.629	2.971	7.84	0.00103	0.0118
ENSG00000102030	NAA10	-0.491	0.712	4.225	18.7	0.00104	0.0118
ENSG00000070269	C14orf101	-0.724	0.606	2.42	5.35	0.00104	0.0119
ENSG00000234324	AC005517.2.1	0.373	1.295	6.955	124.04	0.00104	0.0119
ENSG00000216636	RP3-391O22.2.1	-1.015	0.495	1.051	2.07	0.00105	0.012
ENSG00000232442	CTD-3184A7.4.1	-2.126	0.229	-0.175	0.89	0.00105	0.012
ENSG00000089053	ANAPC5	0.332	1.259	6.069	67.12	0.00106	0.0121
ENSG00000261008	AC004158.2.1	0.969	1.958	1.52	2.87	0.00106	0.0121
ENSG00000066629	EML1	0.414	1.332	4.88	29.44	0.00106	0.0121
ENSG00000125356	NDUFA1	0.297	1.228	7.616	196.24	0.00106	0.0121
ENSG00000214784	AC010468.1.1	0.847	1.798	4.364	20.58	0.00107	0.0122
ENSG00000181085	MAPK15	-2.349	0.196	-1.165	0.45	0.00107	0.0122
ENSG00000172548	NIPAL4	0.367	1.289	6.053	66.4	0.00107	0.0122
ENSG00000125246	CLYBL	-0.637	0.643	3.332	10.07	0.00107	0.0122
ENSG00000177025	C19orf18	-1.503	0.353	0.529	1.44	0.00108	0.0122
ENSG00000072110	ACTN1	-0.513	0.701	6.123	69.71	0.00108	0.0122
ENSG00000189159	HN1	0.339	1.265	6.125	69.81	0.00108	0.0122
ENSG00000141401	IMPA2	-0.393	0.762	7.499	180.92	0.00108	0.0122
ENSG00000249762	AC104650.2.1	-1.462	0.363	0.322	1.25	0.00108	0.0122
ENSG00000125089	SH3TC1	-1.462	0.363	0.322	1.25	0.00108	0.0122
ENSG00000236901	MIR600HG	-1.568	0.337	0.767	1.7	0.00109	0.0123
ENSG00000248019	FAM13A-AS1	-1.045	0.485	1.864	3.64	0.00109	0.0123
ENSG00000138385	SSB	0.306	1.236	6.594	96.61	0.0011	0.0123
ENSG00000167588	GPD1	-1.013	0.495	4.406	21.2	0.0011	0.0124
ENSG00000164081	TEX264	-0.351	0.784	6.429	86.16	0.0011	0.0124
ENSG00000183401	CCDC159	-0.693	0.618	2.137	4.4	0.0011	0.0124
ENSG00000086548	CEACAM6	-0.668	0.629	4.21	18.51	0.00111	0.0124
ENSG00000241564	AC009960.5	-0.907	0.533	1.856	3.62	0.00111	0.0125
ENSG00000073737	DHRS9	-1.616	0.326	2.149	4.44	0.00111	0.0125
ENSG00000145216	FIP1L1	0.293	1.226	5.683	51.38	0.00112	0.0125
ENSG00000172551	MUCL1	-0.847	0.556	8.726	423.38	0.00112	0.0125
ENSG00000168101	NUDT16L1	-0.487	0.713	4.05	16.57	0.00112	0.0126
ENSG00000130349	C6orf203	-0.568	0.674	3.48	11.16	0.00113	0.0126
ENSG00000157224	CLDN12	-0.304	0.81	5.04	32.89	0.00113	0.0126
ENSG00000122862	SRGN	0.833	1.782	4.852	28.87	0.00113	0.0127
ENSG00000181392	C19orf46	-2.176	0.221	0.784	1.72	0.00113	0.0127
ENSG00000104859	CLASRP	-0.405	0.755	5.196	36.65	0.00114	0.0127
ENSG00000156284	CLDN8	-0.688	0.621	3.403	10.58	0.00114	0.0127
ENSG00000137992	DBT	-0.812	0.569	2.024	4.07	0.00115	0.0128
ENSG00000231718	RP11-382E9.1.1	0.445	1.361	4.463	22.05	0.00115	0.0128
ENSG00000234807	RP4-794H19.2.1	-1.297	0.407	1.571	2.97	0.00115	0.0128
ENSG00000213176	RPL13P6	-1.747	0.298	-0.082	0.94	0.00115	0.0128
ENSG00000162378	ZYG11B	0.375	1.296	4.277	19.38	0.00116	0.0129
ENSG00000235377	RP11-388B24.4.1	0.493	1.408	4.647	25.05	0.00116	0.0129
ENSG00000115866	DARS	0.301	1.232	6.206	73.8	0.00117	0.013
ENSG00000215021	PHB2	-0.325	0.798	7.291	156.58	0.00117	0.013
ENSG00000169692	AGPAT2	0.338	1.264	5.57	47.52	0.00117	0.013
ENSG00000172845	SP3	0.374	1.296	4.796	27.78	0.00118	0.013
ENSG00000164754	RAD21	0.406	1.325	6.043	65.93	0.00118	0.0131
ENSG00000169435	RASSF6	-0.998	0.501	1.978	3.94	0.00118	0.0131
ENSG00000083845	RPS5	-0.775	0.585	10.058	1066.17	0.00118	0.0131
ENSG00000010256	UQCRC1	-0.345	0.787	7.82	225.94	0.00119	0.0132
ENSG00000198034	RPS4X	-0.479	0.717	10.145	1132.56	0.0012	0.0132
ENSG00000100994	PYGB	-0.337	0.792	7.054	132.86	0.0012	0.0132
ENSG00000198740	ZNF652	-0.356	0.781	5.274	38.68	0.00122	0.0134
ENSG00000102109	PCSK1N	-1.247	0.421	3.416	10.67	0.00122	0.0134
ENSG00000198556	ZNF789	-1.788	0.29	-0.199	0.87	0.00122	0.0134
ENSG00000120314	WDR55	-0.895	0.538	1.908	3.75	0.00122	0.0134
ENSG00000060642	PIGV	-0.552	0.682	3.42	10.7	0.00122	0.0134
ENSG00000144476	CXCR7	0.735	1.664	4.411	21.27	0.00122	0.0134
ENSG00000176571	CNBD1	0.682	1.604	2.769	6.82	0.00123	0.0135
ENSG00000135929	CYP27A1	-0.638	0.642	4.121	17.41	0.00124	0.0135
ENSG00000246067	RP11-113K21.5.1	-0.766	0.588	2.375	5.19	0.00124	0.0136
ENSG00000103197	TSC2	-0.4	0.758	4.617	24.53	0.00124	0.0136
ENSG00000106683	LIMK1	-0.83	0.563	1.947	3.86	0.00125	0.0136
ENSG00000173801	JUP	-0.491	0.711	10.613	1566.35	0.00125	0.0136
ENSG00000117114	LPHN2	-0.406	0.755	4.74	26.72	0.00125	0.0137
ENSG00000223380	SEC22B	-0.391	0.763	4.719	26.34	0.00126	0.0138
ENSG00000249590	RP4-539M6.19.1	-0.688	0.621	3.352	10.21	0.00127	0.0138
ENSG00000149292	TTC12	-0.557	0.68	3.762	13.57	0.00128	0.0139
ENSG00000113645	WWC1	-0.471	0.722	4.372	20.7	0.00128	0.0139
ENSG00000151575	TEX9	-1.187	0.439	0.929	1.9	0.00128	0.0139
ENSG00000068323	TFE3	0.303	1.233	6.129	69.96	0.00128	0.014
ENSG00000249413	RP11-25H12.1.1	0.829	1.776	5.285	39	0.00129	0.014
ENSG00000171119	NRTN	0.534	1.448	4.112	17.29	0.00129	0.014
ENSG00000258402	RP11-516J2.1.1	1.098	2.141	1.849	3.6	0.00129	0.014
ENSG00000213782	DDX47	0.579	1.494	3.277	9.7	0.00129	0.014
ENSG00000152463	OLAH	-2.391	0.191	1.954	3.88	0.00129	0.014
ENSG00000151948	GLT1D1	-2.096	0.234	-0.801	0.57	0.00129	0.014
ENSG00000171490	RSL1D1	-0.319	0.802	5.775	54.76	0.0013	0.0141
ENSG00000138439	FAM117B	0.504	1.419	5.068	33.55	0.0013	0.0141
ENSG00000115252	PDE1A	1.052	2.073	2.177	4.52	0.0013	0.0141
ENSG00000119673	ACOT2	-1.272	0.414	3.035	8.2	0.00131	0.0142
ENSG00000197892	KIF13B	-0.406	0.755	4.889	29.64	0.00131	0.0142
ENSG00000217044	RP11-331O9.4.1	-0.58	0.669	3.767	13.61	0.00132	0.0142
ENSG00000128891	C15orf57	-0.788	0.579	1.867	3.65	0.00132	0.0142
ENSG00000168556	ING2	0.391	1.311	5.61	48.84	0.00132	0.0142
ENSG00000196411	EPHB4	-0.373	0.772	4.632	24.8	0.00133	0.0143
ENSG00000070423	RNF126	0.349	1.274	6.254	76.3	0.00133	0.0143
ENSG00000107679	PLEKHA1	0.323	1.251	6.86	116.16	0.00133	0.0143
ENSG00000166206	GABRB3	-1.893	0.269	-0.377	0.77	0.00133	0.0143
ENSG00000138594	TMOD3	0.326	1.254	7.3	157.61	0.00134	0.0144
ENSG00000151366	NDUFC2	-0.38	0.769	7.976	251.75	0.00135	0.0145
ENSG00000197013	ZNF429	-0.742	0.598	2.06	4.17	0.00135	0.0145
ENSG00000007923	DNAJC11	-0.356	0.781	4.62	24.59	0.00136	0.0146
ENSG00000136167	LCP1	0.633	1.551	5.399	42.2	0.00136	0.0146
ENSG00000105223	PLD3	-0.316	0.803	7.433	172.85	0.00136	0.0146
ENSG00000259112	NDUFC2-KCTD14	-0.379	0.769	7.976	251.84	0.00136	0.0146
ENSG00000169515	CCDC8	-2.025	0.246	-0.52	0.7	0.00137	0.0146
ENSG00000001626	CFTR	-1.018	0.494	1.692	3.23	0.00138	0.0148
ENSG00000135506	OS9	-0.261	0.835	7.384	166.99	0.00139	0.0148
ENSG00000117228	GBP1	1.584	2.997	4.767	27.23	0.00139	0.0148
ENSG00000152382	TADA1	-0.388	0.764	3.958	15.54	0.00139	0.0148
ENSG00000249364	RP11-434D9.1.1	-2.289	0.205	-1.092	0.47	0.00139	0.0148
ENSG00000157404	KIT	0.352	1.276	5.797	55.6	0.0014	0.0149
ENSG00000102910	LONP2	-0.378	0.77	4.641	24.95	0.00141	0.015
ENSG00000132716	DCAF8	-0.298	0.814	6.725	105.75	0.00141	0.015
ENSG00000134452	FBXO18	-0.434	0.74	4.333	20.16	0.00142	0.015
ENSG00000160325	C9orf7	-0.731	0.603	2.883	7.38	0.00142	0.0151
ENSG00000088826	SMOX	-0.931	0.524	2.713	6.56	0.00142	0.0151
ENSG00000140465	CYP1A1	-2.366	0.194	2.759	6.77	0.00144	0.0153
ENSG00000113657	DPYSL3	0.48	1.395	5.516	45.75	0.00144	0.0153
ENSG00000245060	CTC-205M6.2.1	-0.618	0.652	3.207	9.23	0.00145	0.0154
ENSG00000109501	WFS1	-0.47	0.722	4.028	16.32	0.00145	0.0154
ENSG00000094914	AAAS	-0.393	0.762	3.979	15.77	0.00145	0.0154
ENSG00000120738	EGR1	1.525	2.878	6.604	97.25	0.00145	0.0154
ENSG00000130957	FBP2	-2.854	0.138	-1.252	0.42	0.00146	0.0154
ENSG00000225421	AC019330.1.1	0.815	1.76	3.591	12.05	0.00146	0.0154
ENSG00000170571	EMB	0.429	1.346	6.854	115.68	0.00146	0.0154
ENSG00000126062	TMEM115	-0.304	0.81	5.712	52.4	0.00147	0.0155
ENSG00000163563	MNDA	0.92	1.892	3.083	8.47	0.00147	0.0155
ENSG00000213022	KLK9	0.715	1.641	3.377	10.39	0.00148	0.0155
ENSG00000213762	ZNF134	-0.59	0.665	3.026	8.15	0.00148	0.0156
ENSG00000184916	JAG2	-0.327	0.797	5.95	61.82	0.00148	0.0156
ENSG00000232993	RP11-334A14.5.1	-0.787	0.58	2.282	4.86	0.00148	0.0156
ENSG00000182054	IDH2	-0.377	0.77	6.758	108.27	0.00148	0.0156
ENSG00000219545	AC006465.3.1	-0.765	0.588	2.644	6.25	0.00149	0.0157
ENSG00000127951	FGL2	0.806	1.749	5.152	35.56	0.0015	0.0157
ENSG00000108239	TBC1D12	0.385	1.306	4.421	21.42	0.00151	0.0158
ENSG00000151388	ADAMTS12	1.086	2.123	1.629	3.09	0.00152	0.0159
ENSG00000116670	MAD2L2	-1.949	0.259	-0.581	0.67	0.00152	0.0159
ENSG00000176170	SPHK1	-0.724	0.606	2.115	4.33	0.00152	0.0159
ENSG00000129455	KLK8	0.387	1.308	7.23	150.13	0.00152	0.0159
ENSG00000049860	HEXB	0.376	1.297	5.549	46.8	0.00153	0.016
ENSG00000105612	DNASE2	-0.356	0.781	4.518	22.91	0.00154	0.0161
ENSG00000156253	RWDD2B	-0.662	0.632	3.342	10.14	0.00155	0.0162
ENSG00000138795	LEF1	0.943	1.922	1.654	3.15	0.00155	0.0162
ENSG00000115241	PPM1G	-0.328	0.797	4.748	26.87	0.00155	0.0162
ENSG00000198898	CAPZA2	0.326	1.254	7.086	135.82	0.00155	0.0162
ENSG00000023697	DERA	0.351	1.275	4.888	29.61	0.00156	0.0162
ENSG00000198125	MB	-1.752	0.297	0.659	1.58	0.00156	0.0163
ENSG00000165355	FBXO33	0.632	1.55	3.389	10.47	0.00157	0.0163
ENSG00000091831	ESR1	1.166	2.244	2.612	6.11	0.00157	0.0163
ENSG00000184076	UQCR10	-0.348	0.786	8.169	287.86	0.00157	0.0163
ENSG00000144057	ST6GAL2	-1.86	0.275	-0.077	0.95	0.00158	0.0164
ENSG00000255302	EID1	0.325	1.253	8.018	259.28	0.00158	0.0164
ENSG00000246705	H2AFJ	-0.37	0.774	7.595	193.28	0.00158	0.0164
ENSG00000065320	NTN1	0.641	1.559	3.877	14.69	0.00158	0.0164
ENSG00000169813	HNRNPF	0.269	1.205	6.97	125.33	0.00159	0.0164
ENSG00000197043	ANXA6	0.423	1.341	5.561	47.2	0.00159	0.0165
ENSG00000119686	FLVCR2.1	-1.254	0.419	1.618	3.07	0.00159	0.0165
ENSG00000065911	MTHFD2	0.484	1.398	4.199	18.36	0.0016	0.0165
ENSG00000004139	SARM1	-0.756	0.592	2.079	4.22	0.0016	0.0165
ENSG00000166579	NDEL1	0.427	1.345	5.244	37.88	0.0016	0.0165
ENSG00000185633	NDUFA4L2	-0.536	0.69	5.315	39.82	0.0016	0.0165
ENSG00000171291	ZNF439	-0.727	0.604	2.684	6.43	0.0016	0.0165
ENSG00000131732	ZCCHC9	0.348	1.273	4.668	25.42	0.00162	0.0166
ENSG00000138794	CASP6	-1.374	0.386	1.567	2.96	0.00162	0.0166
ENSG00000196569	LAMA2	0.739	1.67	3.072	8.41	0.00162	0.0166
ENSG00000167608	TMC4	-0.892	0.539	2.169	4.5	0.00162	0.0167
ENSG00000154153	FAM134B	-0.558	0.679	4.894	29.74	0.00163	0.0167
ENSG00000162227	TAF6L	-0.701	0.615	2.352	5.11	0.00163	0.0167
ENSG00000174749	C4orf32	0.396	1.316	5.023	32.53	0.00163	0.0167
ENSG00000132635	FAM113A	-0.47	0.722	3.473	11.11	0.00163	0.0167
ENSG00000213988	ZNF90	-0.314	0.804	5.285	39	0.00163	0.0167
ENSG00000196074	SYCP2	-1.66	0.316	-0.068	0.95	0.00164	0.0168
ENSG00000134909	ARHGAP32	-0.356	0.781	4.623	24.63	0.00164	0.0168
ENSG00000084733	RAB10	0.32	1.248	6.766	108.87	0.00165	0.0169
ENSG00000242931	RP11-666A8.1.1	0.722	1.649	2.301	4.93	0.00166	0.0169
ENSG00000115204	MPV17	-0.282	0.822	5.366	41.23	0.00166	0.0169
ENSG00000232338	TEX16P	0.548	1.462	3.086	8.49	0.00167	0.017
ENSG00000221995	TIAF1	-0.396	0.76	5.263	38.4	0.00167	0.017
ENSG00000225107	AC092484.1.1	1.81	3.507	1.402	2.64	0.00169	0.0172
ENSG00000133063	CHIT1	8.305	316.246	-0.16	0.9	0.00169	0.0172
ENSG00000240419	RP11-545E8.1.1	1.029	2.041	3.192	9.14	0.0017	0.0173
ENSG00000177575	CD163	1.27	2.412	3.569	11.87	0.0017	0.0173
ENSG00000196636	ACN9	0.316	1.245	5.273	38.68	0.0017	0.0173
ENSG00000107872	FBXL15	-0.319	0.802	4.682	25.67	0.00171	0.0173
ENSG00000119927	GPAM	0.977	1.968	3.517	11.45	0.00171	0.0173
ENSG00000160654	CD3G	7.922	242.465	-0.845	0.56	0.00171	0.0174
ENSG00000094963	FMO2	1.504	2.837	1.309	2.48	0.00172	0.0174
ENSG00000116962	NID1	0.592	1.508	4.011	16.12	0.00172	0.0174
ENSG00000124201	ZNFX1	0.434	1.351	4.595	24.17	0.00173	0.0175
ENSG00000074181	NOTCH3	-0.376	0.77	7.497	180.63	0.00173	0.0175
ENSG00000183726	TMEM50A	0.283	1.217	6.304	79.02	0.00174	0.0175
ENSG00000196208	GREB1	-1.065	0.478	1.849	3.6	0.00174	0.0175
ENSG00000244331	CTB-47B8.1.1	-0.51	0.702	3.528	11.54	0.00174	0.0176
ENSG00000178826	TMEM139	-1.57	0.337	0.157	1.11	0.00175	0.0176
ENSG00000259382	XXbac-BPG300A18.13.1	-0.411	0.752	4.304	19.75	0.00175	0.0176
ENSG00000204304	PBX2	-0.411	0.752	4.304	19.75	0.00175	0.0176
ENSG00000237764	RP11-3B12.2.1	1.41	2.658	0.881	1.84	0.00176	0.0177
ENSG00000088682	COQ9	-0.298	0.813	5.693	51.74	0.00176	0.0177
ENSG00000100321	SYNGR1	-0.336	0.792	5.14	35.27	0.00177	0.0178
ENSG00000250026	RP11-453E17.3.1	2.37	5.171	-0.688	0.62	0.00177	0.0178
ENSG00000149582	TMEM25	-0.535	0.69	2.843	7.17	0.00177	0.0178
ENSG00000083828	ZNF586	-0.754	0.593	2.246	4.74	0.00178	0.0179
ENSG00000154359	LONRF1	0.469	1.384	6.433	86.43	0.00179	0.0179
ENSG00000101347	SAMHD1	0.727	1.655	5.343	40.6	0.0018	0.018
ENSG00000240519	RP11-384C12.1.1	0.572	1.487	3.398	10.54	0.0018	0.018
ENSG00000120727	PAIP2	0.281	1.215	6.708	104.54	0.0018	0.018
ENSG00000120992	LYPLA1	0.331	1.258	6.065	66.97	0.0018	0.018
ENSG00000254024	KB-1562D12.1.1	-0.514	0.7	3.564	11.82	0.0018	0.018
ENSG00000260345	AC009052.12.1	-0.298	0.814	5.691	51.66	0.00181	0.0181
ENSG00000170653	ATF7	-0.345	0.788	4.653	25.16	0.00181	0.0181
ENSG00000127955	GNAI1	0.398	1.318	6.058	66.61	0.00181	0.0181
ENSG00000124208	TMEM189-UBE2V1	-0.316	0.803	7.51	182.25	0.00181	0.0181
ENSG00000240849	TMEM189	-0.316	0.803	7.51	182.25	0.00182	0.0181
ENSG00000075568	TMEM131	0.314	1.243	5.891	59.33	0.00182	0.0181
ENSG00000182247	UBE2E2	-0.365	0.776	5.548	46.79	0.00182	0.0181
ENSG00000130332	LSM7	0.334	1.261	5.765	54.37	0.00183	0.0182
ENSG00000218426	RP11-475C16.1.1	0.424	1.342	6.364	82.39	0.00184	0.0183
ENSG00000178104	PDE4DIP	-0.5	0.707	3.382	10.42	0.00184	0.0183
ENSG00000247095	MIR210HG	-0.449	0.732	4.741	26.74	0.00184	0.0183
ENSG00000104833	TUBB4A	-1.928	0.263	-0.533	0.69	0.00185	0.0184
ENSG00000153563	CD8A	3.475	11.123	1.684	3.21	0.00185	0.0184
ENSG00000146540	C7orf50	-0.662	0.632	3.657	12.61	0.00186	0.0184
ENSG00000129925	TMEM8A	-0.943	0.52	2.251	4.76	0.00186	0.0184
ENSG00000126860	EVI2A	1.02	2.029	1.647	3.13	0.00186	0.0184
ENSG00000142632	ARHGEF19	-0.358	0.78	5.162	35.81	0.00187	0.0185
ENSG00000130348	QRSL1	-1.163	0.446	2.258	4.78	0.00187	0.0185
ENSG00000197586	ENTPD6	-0.634	0.645	2.261	4.79	0.00187	0.0185
ENSG00000161267	BDH1	-0.463	0.725	5.755	54.01	0.00188	0.0185
ENSG00000160404	TOR2A	-0.923	0.527	1.584	3	0.00188	0.0186
ENSG00000132975	GPR12	-0.811	0.57	3.155	8.91	0.00188	0.0186
ENSG00000104973	MED25	-0.603	0.658	2.957	7.77	0.00189	0.0186
ENSG00000138029	HADHB	-0.299	0.813	7.8	222.94	0.00189	0.0186
ENSG00000135778	NTPCR	-0.413	0.751	4.441	21.72	0.0019	0.0187
ENSG00000115839	RAB3GAP1	-0.29	0.818	5.935	61.16	0.0019	0.0187
ENSG00000188243	COMMD6	0.278	1.212	5.499	45.22	0.00191	0.0187
ENSG00000102189	EEA1	0.297	1.228	5.381	41.68	0.00191	0.0188
ENSG00000113141	IK	0.293	1.225	6.451	87.48	0.00193	0.0189
ENSG00000196535	MYO18A	-0.39	0.763	5.268	38.52	0.00194	0.019
ENSG00000026025	VIM	0.419	1.337	10.465	1413.76	0.00194	0.019
ENSG00000113742	CPEB4	-0.453	0.73	5.178	36.21	0.00194	0.019
ENSG00000166147	FBN1	0.849	1.801	6.565	94.65	0.00195	0.0191
ENSG00000104695	PPP2CB	0.266	1.202	5.879	58.85	0.00195	0.0191
ENSG00000168887	C2orf68	-0.481	0.717	3.995	15.95	0.00195	0.0191
ENSG00000197345	MRPL21	-0.42	0.748	5.032	32.72	0.00195	0.0191
ENSG00000139410	SDSL	-1.651	0.318	0.058	1.04	0.00196	0.0191
ENSG00000183354	KIAA2026	0.331	1.258	5.018	32.39	0.00196	0.0191
ENSG00000117523	PRRC2C	0.69	1.614	2.547	5.84	0.00196	0.0192
ENSG00000112531	QKI	0.295	1.227	5.952	61.91	0.00197	0.0192
ENSG00000160229	ZNF66P	-1.379	0.384	1.451	2.73	0.00197	0.0192
ENSG00000196782	MAML3	0.828	1.775	2.424	5.36	0.00197	0.0192
ENSG00000224853	LINC00393	1.262	2.399	0.703	1.63	0.00198	0.0192
ENSG00000240463	RPS19P3	0.29	1.223	6.97	125.4	0.00198	0.0193
ENSG00000214135	AC024560.3.1	-0.483	0.716	3.953	15.49	0.00198	0.0193
ENSG00000214100	AC079776.2.1	-2.507	0.176	-0.451	0.73	0.00198	0.0193
ENSG00000120306	C5orf32	-0.337	0.791	5.356	40.94	0.00199	0.0193
ENSG00000163879	DNALI1	-2.156	0.224	-1.218	0.43	0.00201	0.0195
ENSG00000232677	AC092296.1.1	-1.024	0.492	1.951	3.87	0.00201	0.0195
ENSG00000170027	YWHAG	0.269	1.205	7.93	243.82	0.00202	0.0196
ENSG00000100348	TXN2	-0.353	0.783	5.454	43.82	0.00202	0.0196
ENSG00000125534	PPDPF	-0.41	0.753	8.989	508.14	0.00203	0.0196
ENSG00000121057	AKAP1	-0.29	0.818	5.616	49.03	0.00203	0.0196
ENSG00000168806	LCMT2	0.484	1.399	4.141	17.64	0.00203	0.0197
ENSG00000158373	HIST1H2BD	-0.807	0.572	2.476	5.56	0.00204	0.0197
ENSG00000188227	ZNF793	-1.615	0.326	-0.046	0.97	0.00204	0.0197
ENSG00000198435	NRARP	0.821	1.766	5.393	42.02	0.00204	0.0197
ENSG00000197614	MFAP5	0.679	1.601	6.373	82.88	0.00204	0.0197
ENSG00000101052	IFT52	0.315	1.244	6.022	64.99	0.00205	0.0197
ENSG00000109685	WHSC1	-0.66	0.633	2.808	7	0.00205	0.0198
ENSG00000020426	MNAT1	0.9	1.866	1.629	3.09	0.00205	0.0198
ENSG00000103599	IQCH	-1.847	0.278	-0.628	0.65	0.00206	0.0198
ENSG00000213199	ACCN3	-2.466	0.181	-1.245	0.42	0.00206	0.0198
ENSG00000173660	UQCRH	-0.293	0.816	8.644	400.03	0.00206	0.0198
ENSG00000158301	GPRASP2	-0.369	0.774	3.777	13.71	0.00206	0.0198
ENSG00000204314	PRRT1	-1.086	0.471	0.862	1.82	0.00207	0.0198
ENSG00000169189	NSMCE1	-0.3	0.812	5.043	32.97	0.00207	0.0199
ENSG00000258791	LINC00520	-2.164	0.223	-0.18	0.88	0.00207	0.0199
ENSG00000196323	ZBTB44	-0.294	0.816	5.647	50.1	0.00208	0.0199
ENSG00000079150	FKBP7	0.408	1.327	4.807	27.99	0.00209	0.02
ENSG00000239409	AC131055.1	1.278	2.424	3.136	8.79	0.00209	0.02
ENSG00000100284	TOM1	-0.332	0.795	5.96	62.25	0.00209	0.02
ENSG00000105429	MEGF8	-0.554	0.681	2.768	6.81	0.00209	0.02
ENSG00000011052	NME2	0.253	1.192	9.541	744.82	0.0021	0.0201
ENSG00000184811	TUSC5	2.658	6.313	1.753	3.37	0.0021	0.0201
ENSG00000243678	NME1-NME2	0.253	1.192	9.541	744.82	0.00211	0.0201
ENSG00000164031	DNAJB14	0.471	1.386	3.067	8.38	0.00211	0.0201
ENSG00000101670	LIPG	1.479	2.788	0.95	1.93	0.00211	0.0201
ENSG00000153157	SYCP2L	-0.865	0.549	1.905	3.74	0.00212	0.0201
ENSG00000125818	PSMF1	-0.257	0.837	6.404	84.67	0.00212	0.0201
ENSG00000169129	AFAP1L2	0.54	1.454	4.074	16.84	0.00212	0.0201
ENSG00000137210	TMEM14B	-0.865	0.549	1.905	3.74	0.00212	0.0201
ENSG00000155846	PPARGC1B	-0.751	0.594	2.48	5.58	0.00212	0.0202
ENSG00000160993	ALKBH4	-1.35	0.392	0.161	1.12	0.00212	0.0202
ENSG00000004534	RBM6	-0.434	0.74	4.715	26.26	0.00213	0.0202
ENSG00000181031	RPH3AL	-1.026	0.491	1.951	3.87	0.00213	0.0202
ENSG00000139636	LMBR1L	-0.977	0.508	1.465	2.76	0.00213	0.0202
ENSG00000135951	TSGA10	-0.738	0.6	2.205	4.61	0.00214	0.0202
ENSG00000241287	XXbac-BPG254F23.6.3	0.491	1.405	7.154	142.47	0.00214	0.0202
ENSG00000103507	BCKDK	-0.368	0.775	5.386	41.81	0.00215	0.0203
ENSG00000169105	CHST14	0.406	1.325	4.116	17.34	0.00215	0.0203
ENSG00000180096	2001-09-01	-0.659	0.633	2.804	6.98	0.00215	0.0204
ENSG00000237298	AC009948.3.1	-0.903	0.535	2.214	4.64	0.00216	0.0204
ENSG00000102100	SLC35A2	-0.41	0.753	4.743	26.78	0.00216	0.0204
ENSG00000110700	RPS13	0.399	1.318	4.373	20.72	0.00217	0.0204
ENSG00000198467	TPM2	0.716	1.643	6.321	79.95	0.00217	0.0205
ENSG00000121644	PPPDE1	0.367	1.289	4.583	23.97	0.00218	0.0205
ENSG00000173486	FKBP2	-0.428	0.743	3.875	14.67	0.00218	0.0205
ENSG00000125970	RALY	-0.245	0.844	6.586	96.05	0.00218	0.0206
ENSG00000120756	PLS1	0.738	1.668	2.176	4.52	0.00219	0.0206
ENSG00000142541	RPL13A	0.58	1.495	7.47	177.3	0.00219	0.0206
ENSG00000145246	ATP10D	0.362	1.285	5.296	39.3	0.00219	0.0206
ENSG00000214046	C19orf42	-0.274	0.827	5.435	43.28	0.00219	0.0206
ENSG00000143753	DEGS1	0.363	1.286	9.732	850.16	0.0022	0.0206
ENSG00000128284	APOL3	1.435	2.703	1.551	2.93	0.0022	0.0206
ENSG00000185386	MAPK11	-0.589	0.665	2.184	4.55	0.0022	0.0206
ENSG00000153714	C9orf150	0.615	1.531	3.549	11.7	0.00221	0.0207
ENSG00000172987	HPSE2	1.115	2.166	0.996	1.99	0.00221	0.0207
ENSG00000122694	GLIPR2	0.704	1.629	4.417	21.36	0.00221	0.0207
ENSG00000169442	CD52	0.654	1.574	4.881	29.48	0.00223	0.0208
ENSG00000120875	DUSP4	-1.131	0.456	1.811	3.51	0.00223	0.0208
ENSG00000177954	RPS27	-0.313	0.805	5.391	41.97	0.00223	0.0208
ENSG00000149922	TBX6	-1.98	0.254	-0.931	0.52	0.00224	0.0209
ENSG00000170345	FOS	1.306	2.473	8.735	426.11	0.00224	0.0209
ENSG00000103056	SMPD3	-0.475	0.72	6.108	69	0.00225	0.0209
ENSG00000177485	ZBTB33	0.282	1.216	5.426	43	0.00225	0.021
ENSG00000095485	CWF19L1	-0.365	0.777	4.275	19.36	0.00225	0.021
ENSG00000132405	TBC1D14	0.267	1.203	6.353	81.72	0.00225	0.021
ENSG00000240423	RP11-631B21.2.1	1.913	3.767	-0.037	0.97	0.00225	0.021
ENSG00000131236	CAP1	0.346	1.271	4.48	22.31	0.00226	0.021
ENSG00000185947	ZNF267	0.547	1.461	4.073	16.83	0.00226	0.021
ENSG00000050030	KIAA2022	-1.704	0.307	-0.629	0.65	0.00227	0.0211
ENSG00000131023	LATS1	0.319	1.247	4.807	27.99	0.00228	0.0212
ENSG00000173757	STAT5B	-0.331	0.795	4.756	27.02	0.00228	0.0212
ENSG00000198744	RP5-857K21.11.1	-0.542	0.687	5.553	46.94	0.00229	0.0212
ENSG00000139428	MMAB	-0.38	0.769	5.617	49.08	0.0023	0.0213
ENSG00000039068	CDH1	0.321	1.249	5.432	43.18	0.00231	0.0213
ENSG00000145016	KIAA0226	-0.681	0.624	2.766	6.8	0.00231	0.0213
ENSG00000180747	CTD-2547E10.2.1	2.499	5.655	0.034	1.02	0.00232	0.0215
ENSG00000100412	ACO2	-0.417	0.749	4.389	20.95	0.00232	0.0215
ENSG00000158987	RAPGEF6	0.461	1.376	4.006	16.07	0.00233	0.0215
ENSG00000164008	C1orf50	-0.401	0.757	3.469	11.07	0.00233	0.0215
ENSG00000130816	DNMT1	0.337	1.263	4.584	23.99	0.00233	0.0215
ENSG00000162511	LAPTM5	0.537	1.45	5.764	54.33	0.00233	0.0215
ENSG00000168092	PAFAH1B2	-0.432	0.741	4.149	17.74	0.00234	0.0216
ENSG00000134874	DZIP1	-1.191	0.438	1.194	2.29	0.00235	0.0217
ENSG00000175906	ARL4D	0.754	1.686	6.352	81.68	0.00236	0.0217
ENSG00000163873	GRIK3	1.655	3.148	0.941	1.92	0.00238	0.0219
ENSG00000231918	AC007682.1.1	0.756	1.689	2.579	5.98	0.00238	0.0219
ENSG00000141577	AZI1	-0.547	0.684	2.955	7.76	0.00238	0.0219
ENSG00000235888	AF064858.8.1	-1.324	0.4	0.63	1.55	0.0024	0.022
ENSG00000152234	ATP5A1	-0.311	0.806	8.835	456.63	0.00241	0.0221
ENSG00000162981	FAM84A	-0.348	0.786	6.443	87.01	0.00241	0.0221
ENSG00000224864	CTC-260E6.2.1	-0.305	0.809	5.277	38.77	0.00242	0.0222
ENSG00000100450	GZMH	4.099	17.137	1.178	2.26	0.00242	0.0222
ENSG00000129515	SNX6	0.275	1.21	7.12	139.05	0.00243	0.0222
ENSG00000182446	NPLOC4	-0.314	0.804	6.203	73.65	0.00243	0.0222
ENSG00000248098	BCKDHA	-0.397	0.759	5.674	51.06	0.00243	0.0222
ENSG00000124374	PAIP2B	-0.76	0.59	2.172	4.51	0.00243	0.0222
ENSG00000144827	ABHD10	-0.287	0.819	5.005	32.11	0.00244	0.0223
ENSG00000119574	ZBTB45	-0.838	0.56	1.512	2.85	0.00244	0.0223
ENSG00000215067	AC027763.2.1	-0.943	0.52	1.406	2.65	0.00245	0.0223
ENSG00000007908	SELE	1.169	2.249	3.014	8.08	0.00245	0.0223
ENSG00000114209	PDCD10	0.31	1.24	6.584	95.94	0.00245	0.0223
ENSG00000182568	SATB1	0.387	1.308	5.273	38.68	0.00245	0.0223
ENSG00000242208	RPL5P29	0.821	1.766	1.817	3.52	0.00245	0.0223
ENSG00000136156	ITM2B	0.293	1.225	11.145	2265.28	0.00246	0.0223
ENSG00000145569	FAM105A	0.556	1.471	3.737	13.33	0.00247	0.0225
ENSG00000102103	PQBP1	-0.258	0.836	5.956	62.1	0.00248	0.0225
ENSG00000137486	ARRB1	-0.576	0.671	3.206	9.23	0.00248	0.0226
ENSG00000249830	RP11-121L11.3.1	0.905	1.872	2.361	5.14	0.0025	0.0227
ENSG00000189306	RRP7A	-0.738	0.6	3.163	8.96	0.00251	0.0228
ENSG00000078328	RBFOX1	0.936	1.913	1.912	3.76	0.00252	0.0228
ENSG00000240207	RP11-379F4.4.1	-1.434	0.37	0.62	1.54	0.00252	0.0228
ENSG00000100211	CBY1	-0.331	0.795	4.656	25.21	0.00253	0.023
ENSG00000134077	THUMPD3	-0.296	0.815	4.406	21.2	0.00254	0.023
ENSG00000229970	AC007128.1.1	-1.063	0.479	1.884	3.69	0.00254	0.023
ENSG00000244239	AC007009.1.1	-1.063	0.479	1.884	3.69	0.00254	0.023
ENSG00000223745	RP4-717I23.3.1	-0.878	0.544	2.074	4.21	0.00255	0.023
ENSG00000178188	SH2B1	-0.346	0.787	4.876	29.37	0.00255	0.023
ENSG00000260657	RP11-315D16.4.1	-2.137	0.227	-0.523	0.7	0.00255	0.0231
ENSG00000197894	ADH5	0.361	1.284	5.137	35.18	0.00257	0.0232
ENSG00000212994	RPS26P6	0.911	1.881	3.057	8.32	0.00258	0.0232
ENSG00000076003	MCM6	0.367	1.289	4.427	21.51	0.00258	0.0232
ENSG00000167880	EVPL	-0.439	0.738	6.416	85.37	0.00258	0.0233
ENSG00000154451	GBP5	5.018	32.406	0.172	1.13	0.00259	0.0233
ENSG00000198759	EGFL6	4.091	17.039	0.333	1.26	0.00259	0.0233
ENSG00000130066	SAT1	0.501	1.415	6.261	76.69	0.0026	0.0234
ENSG00000082898	XPO1	0.304	1.234	6.49	89.88	0.00261	0.0234
ENSG00000121892	PDS5A	0.262	1.199	6.335	80.71	0.00261	0.0234
ENSG00000181588	MEX3D	0.281	1.215	7.096	136.78	0.00261	0.0234
ENSG00000081237	PTPRC	1.257	2.39	3.237	9.43	0.00261	0.0234
ENSG00000165209	STRBP	-0.451	0.732	3.852	14.44	0.00261	0.0234
ENSG00000163072	NOSTRIN	-0.575	0.671	3.006	8.04	0.00262	0.0234
ENSG00000185641	CTD-2287O16.1.1	-1.21	0.432	0.931	1.91	0.00263	0.0236
ENSG00000156140	ADAMTS3	0.867	1.824	1.244	2.37	0.00263	0.0236
ENSG00000176593	CTD-2368P22.1.1	-1.67	0.314	-0.082	0.94	0.00264	0.0236
ENSG00000213699	C2orf18	-0.478	0.718	3.601	12.14	0.00264	0.0236
ENSG00000198719	DLL1	-0.674	0.627	2.931	7.62	0.00265	0.0237
ENSG00000084093	REST	0.342	1.267	4.691	25.82	0.00266	0.0238
ENSG00000163703	CRELD1	-0.469	0.722	4.265	19.22	0.00267	0.0238
ENSG00000124313	IQSEC2	-0.351	0.784	4.145	17.69	0.00267	0.0238
ENSG00000176974	SHMT1	-0.436	0.739	4.887	29.59	0.00268	0.0239
ENSG00000187173	LCE2A	0.434	1.351	9.324	641.01	0.00268	0.0239
ENSG00000109787	KLF3	0.429	1.347	7.385	167.09	0.00268	0.0239
ENSG00000225733	FGD5-AS1	0.339	1.265	7.667	203.25	0.00269	0.024
ENSG00000169855	ROBO1	0.346	1.271	4.417	21.36	0.0027	0.024
ENSG00000244332	RP11-119K6.6.1	1.115	2.166	1.473	2.78	0.0027	0.024
ENSG00000183011	LSMD1	-0.247	0.842	7.008	128.68	0.0027	0.024
ENSG00000058063	ATP11B	0.306	1.237	6.205	73.79	0.00271	0.024
ENSG00000184205	TSPYL2	-0.607	0.656	3.477	11.14	0.00271	0.024
ENSG00000180155	LYNX1	0.409	1.327	7.952	247.58	0.00271	0.024
ENSG00000177189	RPS6KA3	0.285	1.218	5.884	59.07	0.00271	0.024
ENSG00000231689	AC068718.1.1	1.531	2.889	1.147	2.22	0.00272	0.0241
ENSG00000257949	TEN1	-0.947	0.519	1.999	4	0.00272	0.0241
ENSG00000157600	TMEM164	-0.48	0.717	5.023	32.52	0.00272	0.0241
ENSG00000163516	ANKZF1	-0.457	0.728	4.014	16.16	0.00273	0.0241
ENSG00000118491	C6orf94	-2.563	0.169	-0.882	0.54	0.00274	0.0242
ENSG00000261071	RP1-223E5.4.1	-1.69	0.31	0.055	1.04	0.00274	0.0242
ENSG00000239921	RP11-59J16.1.1	0.952	1.934	1.34	2.53	0.00275	0.0243
ENSG00000148339	SLC25A25	0.782	1.72	5.489	44.9	0.00275	0.0243
ENSG00000213280	RP11-212P7.1.1	0.59	1.505	3.38	10.41	0.00276	0.0243
ENSG00000155959	VBP1	0.411	1.33	4.637	24.89	0.00276	0.0244
ENSG00000122068	FYTTD1	0.299	1.23	7.124	139.47	0.00277	0.0244
ENSG00000007080	CCDC124	-0.643	0.64	4.08	16.92	0.00277	0.0244
ENSG00000100097	LGALS1	0.395	1.315	8.278	310.44	0.00279	0.0246
ENSG00000175203	DCTN2	0.238	1.18	7.852	231.11	0.00279	0.0246
ENSG00000188505	NCCRP1	0.335	1.261	7.909	240.38	0.00279	0.0246
ENSG00000068654	POLR1A	-0.594	0.663	2.363	5.15	0.0028	0.0246
ENSG00000136997	MYC	0.836	1.785	7.298	157.34	0.00282	0.0248
ENSG00000006740	ARHGAP44	-1.122	0.46	0.734	1.66	0.00283	0.0248
ENSG00000145649	GZMA	3.171	9.006	2.034	4.1	0.00283	0.0248
ENSG00000100934	SEC23A	0.312	1.241	5.96	62.26	0.00284	0.0249
ENSG00000105053	VRK3	-0.466	0.724	3.664	12.68	0.00284	0.0249
ENSG00000237953	AC013267.1.1	-0.416	0.749	4.136	17.58	0.00285	0.0249
ENSG00000145425	RPS3A	0.321	1.249	10.2	1176.14	0.00285	0.025
ENSG00000168743	NPNT	0.962	1.948	2.441	5.43	0.00285	0.025
ENSG00000214530	STARD10	-0.423	0.746	4.882	29.49	0.00286	0.025
ENSG00000158623	COPG2	-1.685	0.311	0.142	1.1	0.00286	0.025
ENSG00000116285	ERRFI1	0.815	1.76	4.893	29.7	0.00286	0.025
ENSG00000182827	ACBD3	0.312	1.242	5.432	43.17	0.00287	0.025
ENSG00000158615	PPP1R15B	0.32	1.249	5.474	44.46	0.00287	0.0251
ENSG00000171223	JUNB	1.062	2.088	7.247	151.89	0.00288	0.0251
ENSG00000257151	RP11-701H24.2.1	-1.127	0.458	0.958	1.94	0.00289	0.0252
ENSG00000124126	PREX1	0.948	1.929	1.894	3.72	0.0029	0.0252
ENSG00000100399	CHADL	-1.273	0.414	0.831	1.78	0.0029	0.0252
ENSG00000104886	PLEKHJ1	-0.311	0.806	5.46	44.01	0.0029	0.0252
ENSG00000148843	PDCD11	-0.511	0.702	3.22	9.32	0.0029	0.0252
ENSG00000241081	RP11-488C13.1.1	0.418	1.336	4.769	27.27	0.0029	0.0252
ENSG00000005436	GCFC2	-0.388	0.764	3.738	13.34	0.0029	0.0252
ENSG00000137522	RNF121	-0.344	0.788	4.505	22.71	0.0029	0.0252
ENSG00000162783	IER5	0.344	1.269	5.948	61.72	0.00291	0.0253
ENSG00000156482	RPL30	0.305	1.236	10.916	1932.21	0.00293	0.0254
ENSG00000123975	CKS2	0.683	1.605	3.791	13.84	0.00293	0.0254
ENSG00000189433	GJB4	-0.377	0.77	5.661	50.58	0.00294	0.0255
ENSG00000204287	HLA-DRA	0.604	1.52	8.507	363.9	0.00295	0.0256
ENSG00000112081	SRSF3	0.31	1.24	7.819	225.89	0.00296	0.0256
ENSG00000138738	PRDM5	0.76	1.693	2.362	5.14	0.00296	0.0256
ENSG00000144596	GRIP2	-1.552	0.341	0.659	1.58	0.00297	0.0256
ENSG00000165424	ZCCHC24	0.554	1.468	3.506	11.36	0.00297	0.0256
ENSG00000171791	BCL2	0.411	1.33	5.061	33.39	0.00298	0.0257
ENSG00000196660	SLC30A10	-2.18	0.221	-1.108	0.46	0.00298	0.0257
ENSG00000229822	RP5-1174J21.2.1	0.453	1.369	3.318	9.97	0.00298	0.0257
ENSG00000249116	CTD-2194D22.3.1	-0.733	0.602	1.702	3.25	0.00299	0.0257
ENSG00000136688	IL36G	0.787	1.725	4.097	17.11	0.00299	0.0257
ENSG00000070214	SLC44A1	0.277	1.212	6.338	80.87	0.00299	0.0258
ENSG00000138495	COX17	-0.299	0.813	4.843	28.7	0.003	0.0258
ENSG00000089820	ARHGAP4	-0.394	0.761	4.543	23.31	0.00301	0.0259
ENSG00000167468	GPX4	-0.297	0.814	7.902	239.15	0.00302	0.026
ENSG00000173818	ENDOV	-0.448	0.733	3.418	10.69	0.00304	0.0261
ENSG00000160948	VPS28	-0.285	0.821	6.592	96.45	0.00304	0.0261
ENSG00000232310	RP11-557H15.4.1	-1.536	0.345	-0.565	0.68	0.00305	0.0262
ENSG00000166887	VPS39	-0.289	0.819	5.325	40.07	0.00305	0.0262
ENSG00000166473	PKD1L2	-2.367	0.194	0.01	1.01	0.00306	0.0262
ENSG00000154265	ABCA5	-0.347	0.786	4.765	27.19	0.00306	0.0262
ENSG00000151689	INPP1	0.413	1.331	4.736	26.64	0.00306	0.0262
ENSG00000113083	LOX	0.623	1.54	6.438	86.68	0.00306	0.0262
ENSG00000090372	STRN4	-0.287	0.82	5.882	58.97	0.00306	0.0262
ENSG00000066468	FGFR2	-0.304	0.81	6.253	76.26	0.00306	0.0262
ENSG00000118520	ARG1	0.593	1.508	6.83	113.81	0.00306	0.0262
ENSG00000214796	RP11-480I12.5.1	-2.079	0.237	-0.748	0.6	0.00307	0.0262
ENSG00000167522	ANKRD11	0.279	1.213	5.431	43.14	0.00307	0.0262
ENSG00000143545	RAB13	-0.786	0.58	2.163	4.48	0.00308	0.0262
ENSG00000168894	RNF181	-0.282	0.823	6.155	71.27	0.00308	0.0263
ENSG00000153029	MR1	-0.369	0.775	4.159	17.86	0.00309	0.0263
ENSG00000255120	RP11-770G2.4.1	-1.071	0.476	1.275	2.42	0.00309	0.0263
ENSG00000188596	C12orf63	1.572	2.974	0.337	1.26	0.0031	0.0264
ENSG00000130653	PNPLA7	-0.676	0.626	3.587	12.02	0.0031	0.0264
ENSG00000177465	ACOT4	-2.104	0.233	0.314	1.24	0.00312	0.0265
ENSG00000178934	LGALS7B	0.413	1.331	7.931	244.03	0.00312	0.0265
ENSG00000224523	RP13-52K8.1.1	1.821	3.532	0.265	1.2	0.00313	0.0266
ENSG00000152242	C18orf25	0.417	1.335	4.535	23.19	0.00314	0.0267
ENSG00000178372	CALML5	0.439	1.356	11.346	2603.49	0.00314	0.0267
ENSG00000183597	C22orf25	-0.661	0.632	2.491	5.62	0.00315	0.0267
ENSG00000162738	VANGL2	-0.388	0.764	4.578	23.88	0.00316	0.0268
ENSG00000163032	VSNL1	-0.562	0.677	4.728	26.49	0.00316	0.0268
ENSG00000198727	MT-CYB	-0.385	0.766	11.829	3637.64	0.00316	0.0268
ENSG00000157077	ZFYVE9	-0.378	0.77	3.952	15.48	0.00317	0.0268
ENSG00000137449	CPEB2	0.384	1.305	7.022	130	0.00317	0.0268
ENSG00000136999	NOV	0.483	1.397	5.362	41.14	0.00317	0.0268
ENSG00000163017	ACTG2	0.889	1.852	6.161	71.56	0.00318	0.0268
ENSG00000121933	ADORA3	0.511	1.425	2.854	7.23	0.00319	0.0269
ENSG00000103642	LACTB	0.386	1.307	4.306	19.77	0.00319	0.0269
ENSG00000153214	TMEM87B	0.493	1.407	3.525	11.51	0.00319	0.027
ENSG00000115944	COX7A2L	0.375	1.297	6.002	64.07	0.0032	0.027
ENSG00000235477	RP11-122G18.5.1	-0.61	0.655	3.194	9.15	0.0032	0.027
ENSG00000198886	MT-ND4	-0.432	0.741	13.075	8629.44	0.0032	0.027
ENSG00000150636	CCDC102B	1.276	2.422	1.468	2.77	0.0032	0.027
ENSG00000058668	ATP2B4	0.283	1.217	7.953	247.8	0.00321	0.027
ENSG00000166710	B2M	0.571	1.486	12.635	6362.05	0.00321	0.027
ENSG00000168672	FAM84B	-0.831	0.562	2.217	4.65	0.00321	0.027
ENSG00000171443	ZNF524	-0.356	0.781	4.938	30.65	0.00321	0.027
ENSG00000254511	RP11-876F14.1.1	-1.463	0.363	-0.446	0.73	0.00322	0.0271
ENSG00000198046	ZNF667	-1.713	0.305	-0.395	0.76	0.00323	0.0271
ENSG00000053371	AKR7A2	-0.477	0.719	4.354	20.45	0.00323	0.0271
ENSG00000185666	SYN3	1.841	3.583	0.51	1.42	0.00324	0.0272
ENSG00000148218	ALAD	0.329	1.256	5.197	36.69	0.00324	0.0272
ENSG00000176728	TTTY14	-0.462	0.726	7.481	178.7	0.00324	0.0272
ENSG00000116661	FBXO2	-0.535	0.69	3.416	10.67	0.00325	0.0272
ENSG00000174720	LARP7	0.291	1.223	5.261	38.34	0.00325	0.0272
ENSG00000122863	CHST3	-0.518	0.698	3.153	8.9	0.00325	0.0272
ENSG00000104522	TSTA3	-0.336	0.792	5.755	54	0.00326	0.0272
ENSG00000174446	SNAPC5	-0.364	0.777	3.945	15.4	0.00327	0.0273
ENSG00000169554	ZEB2	0.542	1.456	3.81	14.02	0.00327	0.0273
ENSG00000117472	TSPAN1	-0.93	0.525	1.099	2.14	0.00329	0.0275
ENSG00000212724	KRTAP2-3	-2.435	0.185	-0.14	0.91	0.0033	0.0275
ENSG00000188042	ARL4C	-0.448	0.733	4.479	22.31	0.0033	0.0275
ENSG00000181061	HIGD1A	0.351	1.275	5.359	41.03	0.00331	0.0276
ENSG00000203785	SPRR2E	0.759	1.693	10.087	1087.6	0.00332	0.0276
ENSG00000139974	SLC38A6	-1.183	0.441	1.354	2.56	0.00335	0.0278
ENSG00000188153	COL4A5	-0.346	0.787	5.059	33.32	0.00335	0.0279
ENSG00000134531	EMP1	0.316	1.245	8.283	311.4	0.00335	0.0279
ENSG00000116473	RAP1A	-0.337	0.792	6.097	68.46	0.00336	0.0279
ENSG00000177311	ZBTB38	0.303	1.234	5.356	40.96	0.00336	0.0279
ENSG00000048392	RRM2B	0.388	1.309	5.338	40.45	0.00336	0.0279
ENSG00000153363	LINC00467	-0.971	0.51	1.467	2.77	0.00336	0.0279
ENSG00000132341	RAN	0.278	1.213	6.914	120.59	0.00338	0.028
ENSG00000153339	TRAPPC8	0.285	1.219	5.26	38.33	0.00338	0.028
ENSG00000163634	THOC7	0.26	1.198	8.011	258.01	0.00339	0.028
ENSG00000161265	U2AF1L4	-0.494	0.71	3.575	11.92	0.00339	0.028
ENSG00000239920	AC015691.13.1	0.63	1.547	2.263	4.8	0.00339	0.028
ENSG00000234004	RP11-543B16.1.1	0.343	1.268	5.249	38.02	0.00339	0.028
ENSG00000144451	SPAG16	0.431	1.348	4.298	19.67	0.00339	0.028
ENSG00000180447	GAS1	0.373	1.295	7.605	194.72	0.00339	0.028
ENSG00000184347	SLIT3	0.575	1.49	6.613	97.91	0.00339	0.028
ENSG00000224660	AC087590.3.1	-0.657	0.634	2.469	5.54	0.00341	0.0281
ENSG00000169248	CXCL11	5.269	38.557	1.314	2.49	0.00341	0.0281
ENSG00000189001	SBSN	0.298	1.23	11.461	2820.01	0.00341	0.0281
ENSG00000105197	TIMM50	-0.638	0.643	2.918	7.56	0.00341	0.0281
ENSG00000123405	NFE2	0.469	1.384	4.484	22.38	0.00342	0.0282
ENSG00000104866	PPP1R37	-0.38	0.768	4.216	18.58	0.00342	0.0282
ENSG00000113296	THBS4	0.45	1.366	4.259	19.15	0.00343	0.0282
ENSG00000136813	KIAA0368	-0.262	0.834	5.464	44.14	0.00343	0.0282
ENSG00000081019	RSBN1	0.522	1.436	3.338	10.11	0.00344	0.0282
ENSG00000141428	C18orf21	0.293	1.225	5.715	52.51	0.00344	0.0283
ENSG00000105583	WDR83OS	-0.229	0.853	7.355	163.73	0.00345	0.0283
ENSG00000100983	GSS	-0.263	0.833	5.504	45.39	0.00345	0.0283
ENSG00000167695	FAM57A	0.356	1.28	5.906	59.97	0.00347	0.0284
ENSG00000198585	NUDT16	-0.414	0.751	3.783	13.76	0.00347	0.0285
ENSG00000196805	SPRR2B	0.762	1.696	10.107	1102.61	0.00347	0.0285
ENSG00000107223	EDF1	-0.231	0.852	8.048	264.65	0.00349	0.0286
ENSG00000245146	CTB-131B5.4.1	-1.596	0.331	-0.567	0.67	0.00349	0.0286
ENSG00000062096	ARSF	-2.174	0.222	-0.775	0.58	0.00351	0.0287
ENSG00000126759	CFP	0.871	1.829	1.541	2.91	0.00351	0.0287
ENSG00000114948	ADAM23	0.904	1.871	1.302	2.47	0.00351	0.0287
ENSG00000126432	PRDX5	-0.329	0.796	6.137	70.35	0.00352	0.0288
ENSG00000127870	RNF6	0.32	1.248	5.422	42.88	0.00354	0.0289
ENSG00000109065	NAT9	-0.428	0.743	3.463	11.03	0.00354	0.0289
ENSG00000102854	MSLN	-0.232	0.851	8.204	294.83	0.00355	0.029
ENSG00000138660	AP1AR	0.394	1.314	5.125	34.91	0.00356	0.029
ENSG00000130176	CNN1	0.793	1.733	5.245	37.93	0.00356	0.029
ENSG00000187961	KLHL17	-1.397	0.38	0.795	1.73	0.00357	0.0291
ENSG00000105220	GPI	-0.39	0.763	6.219	74.51	0.00358	0.0291
ENSG00000172071	EIF2AK3	0.926	1.9	0.979	1.97	0.00361	0.0294
ENSG00000075673	ATP12A	-2.05	0.241	1.571	2.97	0.00361	0.0294
ENSG00000126254	RBM42	-0.275	0.827	5.262	38.36	0.00362	0.0294
ENSG00000160226	C21orf2	-0.613	0.654	2.907	7.5	0.00362	0.0294
ENSG00000113328	CCNG1	-0.258	0.836	5.704	52.12	0.00363	0.0295
ENSG00000172201	ID4	0.43	1.347	7.786	220.68	0.00363	0.0295
ENSG00000181873	IBA57	-0.673	0.627	2.049	4.14	0.00364	0.0295
ENSG00000183291	RP4-604K5.1.1	0.282	1.216	6.732	106.33	0.00364	0.0295
ENSG00000139687	RB1	0.32	1.248	5.405	42.36	0.00365	0.0295
ENSG00000153208	MERTK	-0.897	0.537	2.601	6.07	0.00365	0.0295
ENSG00000076258	FMO4	-1.281	0.412	0.564	1.48	0.00365	0.0295
ENSG00000049323	LTBP1	0.513	1.427	5.751	53.86	0.00365	0.0296
ENSG00000109107	ALDOC	-0.332	0.795	5.274	38.69	0.00366	0.0296
ENSG00000241728	AP001062.8.1	-0.624	0.649	2.877	7.35	0.00366	0.0296
ENSG00000087008	ACOX3	-1.398	0.379	1.396	2.63	0.00367	0.0296
ENSG00000118515	SGK1	0.54	1.454	6.266	76.98	0.00368	0.0297
ENSG00000257267	ZNF271	-0.332	0.794	4.32	19.98	0.00368	0.0297
ENSG00000204186	ZDBF2	0.76	1.694	1.653	3.15	0.00369	0.0297
ENSG00000169508	GPR183	0.802	1.744	2.734	6.65	0.00369	0.0298
ENSG00000114771	AADAC	0.746	1.678	4.874	29.33	0.0037	0.0298
ENSG00000117419	ERI3	-0.366	0.776	4.483	22.36	0.0037	0.0298
ENSG00000101365	IDH3B	-0.276	0.826	6.325	80.15	0.00371	0.0298
ENSG00000216471	RPSAP43	0.552	1.466	2.919	7.56	0.00371	0.0298
ENSG00000236980	RP11-694I15.6.1	-2.861	0.138	-1.011	0.5	0.00371	0.0298
ENSG00000143556	S100A7	1.754	3.372	8.679	409.92	0.00371	0.0298
ENSG00000166825	ANPEP	-0.448	0.733	4.318	19.94	0.00372	0.0299
ENSG00000198643	FAM3D	-2.263	0.208	-0.654	0.64	0.00373	0.0299
ENSG00000213015	ZNF580	-0.491	0.711	3.446	10.9	0.00374	0.03
ENSG00000144824	PHLDB2	0.529	1.443	3.85	14.42	0.00375	0.0301
ENSG00000198130	HIBCH	-0.411	0.752	5.918	60.45	0.00376	0.0301
ENSG00000115267	IFIH1	0.772	1.707	4.478	22.29	0.00376	0.0301
ENSG00000178537	SLC25A20	-0.62	0.651	3.805	13.98	0.00378	0.0302
ENSG00000179241	LDLRAD3	-0.335	0.793	4.387	20.93	0.00378	0.0303
ENSG00000158985	CDC42SE2	0.324	1.251	5.676	51.11	0.00378	0.0303
ENSG00000101493	ZNF516	-0.351	0.784	4.261	19.18	0.0038	0.0304
ENSG00000116729	WLS	-0.334	0.793	5.855	57.89	0.00384	0.0307
ENSG00000164332	UBLCP1	0.3	1.231	5.673	51.03	0.00385	0.0307
ENSG00000139915	MDGA2	0.455	1.371	5.66	50.56	0.00385	0.0308
ENSG00000245958	RP11-33B1.1.1	-0.529	0.693	3.329	10.05	0.00386	0.0308
ENSG00000143919	CAMKMT	-0.783	0.581	2.102	4.29	0.00389	0.031
ENSG00000151611	MMAA	-0.691	0.619	2.214	4.64	0.0039	0.0311
ENSG00000119411	BSPRY	-0.309	0.807	4.969	31.32	0.0039	0.0311
ENSG00000035687	ADSS	0.283	1.217	6.781	109.97	0.00391	0.0311
ENSG00000143933	CALM2	0.293	1.225	7.183	145.32	0.00393	0.0313
ENSG00000119383	PPP2R4	-0.302	0.811	7.291	156.65	0.00393	0.0313
ENSG00000153982	GDPD1	-1.632	0.323	0.097	1.07	0.00394	0.0313
[truncated: 431 more rows]
