# Supplementary material for: Filaggrin-stratified transcriptomic analysis of pediatric skin identifies mechanistic pathways in patients with atopic dermatitis
Source: J Allergy Clin Immunol. 2014 Jul;134(1):82–91. doi: 10.1016/j.jaci.2014.04.021 (PMC4090750; doi:10.1016/j.jaci.2014.04.021)
Supplement: Table E2 [file mmc3.xls]

## Sheet: case control GO
Case-control comparison	Fold change	GO term with FDR<0.05
	Number of genes (number identifed in STRING)	Biological processes		Number of genes	FDR p value	Molecular functions		Number of genes	FDR p value	Cellular components		Number of genes	FDR p value
All controls (n=10) compared to	Fold change >2.0	GO:0006952	defense response	28	7.07e-07	GO:0005102	receptor binding	23	0.0057	GO:0005576	extracellular region	32	0.00184
all cases (n=26)	211 (138)	GO:0009607	response to biotic stimulus	22	7.07e-07	GO:0008009	chemokine activity	5	0.0196	GO:0044421	extracellular region part	21	0.00184
2430 genes with FDR<0.05		GO:0051707	response to other organism	20	7.62e-06	GO:0042379	chemokine receptor binding	5	0.0196	GO:0005615	extracellular space	19	0.00184
		GO:0042221	response to chemical stimulus	42	0.000195	GO:0001664	G-protein coupled receptor binding	8	0.0413	GO:0044459	plasma membrane part	29	0.0168
		GO:0051704	multi-organism process	24	0.000869					GO:0005811	lipid particle	4	0.0488
		GO:0009719	response to endogenous stimulus	22	0.000869
		GO:0009612	response to mechanical stimulus	9	0.00152
		GO:0006955	immune response	21	0.00191
		GO:0009611	response to wounding	22	0.00193
		GO:0009725	response to hormone stimulus	18	0.00486
		GO:0043065	positive regulation of apoptotic process	16	0.00486
		GO:0043068	positive regulation of programmed cell death	16	0.00486
		GO:0051607	defense response to virus	6	0.00486
		GO:0010942	positive regulation of cell death	16	0.0056
		GO:0007565	female pregnancy	8	0.00878
		GO:0007611	learning or memory	8	0.00968
		GO:0002376	immune system process	25	0.012
		GO:0042981	regulation of apoptotic process	22	0.012
		GO:0010033	response to organic substance	28	0.0124
		GO:0043067	regulation of programmed cell death	22	0.0124
		GO:0006950	response to stress	36	0.0142
		GO:0010941	regulation of cell death	22	0.0142
		GO:0050890	cognition	8	0.0142
		GO:0007612	learning	6	0.0142
		GO:0031953	negative regulation of protein autophosphorylation	3	0.0142
		GO:0031952	regulation of protein autophosphorylation	4	0.0156
		GO:0050804	regulation of synaptic transmission	8	0.0293
		GO:0009617	response to bacterium	11	0.0296
		GO:0006954	inflammatory response	11	0.0318
		GO:0065008	regulation of biological quality	31	0.0425
		GO:0051969	regulation of transmission of nerve impulse	8	0.0425
		GO:0009615	response to virus	8	0.0444
		GO:0009628	response to abiotic stimulus	16	0.0483
		GO:0071495	cellular response to endogenous stimulus	13	0.0498
	Fold change <0.5	GO:0044281	small molecule metabolic process	76	6.55e-11	GO:0008374	O-acyltransferase activity	7	0.00218	GO:0042175	nuclear outer membrane-endoplasmic reticulum membrane network	34	0.000895
	490 (361)	GO:0006629	lipid metabolic process	52	6.55e-11	GO:0016411	acylglycerol O-acyltransferase activity	5	0.00337	GO:0005789	endoplasmic reticulum membrane	33	0.000895
		GO:0006082	organic acid metabolic process	44	6.55e-11	GO:0048037	cofactor binding	17	0.0056	GO:0044432	endoplasmic reticulum part	34	0.00217
		GO:0019752	carboxylic acid metabolic process	42	2.3e-10	GO:0016747	transferase activity, transferring acyl groups other than amino-acyl groups	12	0.0142	GO:0005783	endoplasmic reticulum	41	0.00748
		GO:0043436	oxoacid metabolic process	42	2.3e-10	GO:0016614	oxidoreductase activity, acting on CH-OH group of donors	10	0.0142	GO:0005777	peroxisome	9	0.0102
		GO:0042180	cellular ketone metabolic process	42	3.65e-10	GO:0050662	coenzyme binding	13	0.0188	GO:0005858	axonemal dynein complex	4	0.0146
		GO:0044255	cellular lipid metabolic process	41	1.55e-09	GO:0033764	steroid dehydrogenase activity, acting on the CH-OH group of donors, NAD or NADP as acceptor	5	0.0188	GO:0044439	peroxisomal part	7	0.0263
		GO:0008610	lipid biosynthetic process	31	4.23e-09	GO:0031406	carboxylic acid binding	12	0.0219	GO:0005782	peroxisomal matrix	5	0.0315
		GO:0019432	triglyceride biosynthetic process	11	1.29e-07	GO:0050660	flavin adenine dinucleotide binding	8	0.0231
		GO:0046463	acylglycerol biosynthetic process	11	1.96e-07	GO:0016229	steroid dehydrogenase activity	5	0.0231
		GO:0008202	steroid metabolic process	21	1.06e-06	GO:0003846	2-acylglycerol O-acyltransferase activity	3	0.0231
		GO:0006641	triglyceride metabolic process	13	1.06e-06
		GO:0006732	coenzyme metabolic process	17	1.89e-06
		GO:0006639	acylglycerol metabolic process	13	2.19e-06
		GO:0044283	small molecule biosynthetic process	22	2.27e-06
		GO:0006638	neutral lipid metabolic process	13	2.28e-06
		GO:0006695	cholesterol biosynthetic process	9	3.28e-06
		GO:0051186	cofactor metabolic process	18	4.21e-06
		GO:0016126	sterol biosynthetic process	9	1.64e-05
		GO:0006694	steroid biosynthetic process	13	2.16e-05
		GO:0006066	alcohol metabolic process	18	0.000151
		GO:0046394	carboxylic acid biosynthetic process	17	0.000151
		GO:0016053	organic acid biosynthetic process	17	0.000151
		GO:0006631	fatty acid metabolic process	17	0.000294
		GO:0006520	cellular amino acid metabolic process	20	0.000511
		GO:0008203	cholesterol metabolic process	11	0.00075
		GO:0032787	monocarboxylic acid metabolic process	20	0.000844
		GO:0045017	glycerolipid biosynthetic process	12	0.00123
		GO:0016125	sterol metabolic process	11	0.0014
		GO:0000038	very long-chain fatty acid metabolic process	6	0.00149
		GO:0046490	isopentenyl diphosphate metabolic process	3	0.00246
		GO:0009240	isopentenyl diphosphate biosynthetic process	3	0.00246
		GO:0019287	isopentenyl diphosphate biosynthetic process, mevalonate pathway	3	0.00246
		GO:0046486	glycerolipid metabolic process	15	0.00253
		GO:0010876	lipid localization	13	0.00253
		GO:0044282	small molecule catabolic process	14	0.0028
		GO:0019915	lipid storage	5	0.00576
		GO:0046395	carboxylic acid catabolic process	12	0.00655
		GO:0016054	organic acid catabolic process	12	0.00655
		GO:0008299	isoprenoid biosynthetic process	5	0.00712
		GO:0006071	glycerol metabolic process	5	0.015
		GO:0006869	lipid transport	11	0.0182
		GO:0006084	acetyl-CoA metabolic process	5	0.0182
		GO:0019400	alditol metabolic process	5	0.0219
		GO:0055114	oxidation-reduction process	21	0.0294
		GO:0001676	long-chain fatty acid metabolic process	5	0.0314
		GO:0071702	organic substance transport	19	0.0347
Wild type controls (n=8) compared to	Fold change >2.0	GO:0019433	triglyceride catabolic process	3	0.0414	Not significant				GO:0005811	lipid particle	4	0.0034
wild type cases (n=7)	105 (57)	GO:0046464	acylglycerol catabolic process	3	0.0414					GO:0005576	extracellular region	17	0.0034
401 genes with FDR<0.05										GO:0044421	extracellular region part	12	0.0034
	Fold change <0.5	GO:0044255	cellular lipid metabolic process	13	0.00158	GO:0004063	aryldialkylphosphatase activity	2	0.0424	Not significnat
	87 (67)	GO:0006629	lipid metabolic process	13	0.0265
Wild type controls (n=8) compared to	Fold change >2.0	GO:0006952	defence response	17	0.000225	GO:0008009	chemokine activity	5	0.00128	Not significant
compound heterozygous cases (n=7)	137 (73)	GO:0009607	response to biotic stimulus	14	0.000225	GO:0042379	chemokine receptor binding	5	0.00128
816 genes with FDR<0.05		GO:0006955	immune response	16	0.000368	GO:0005102	receptor binding	15	0.00689
		GO:0051707	response to other organism	13	0.000368	GO:0005126	cytokine receptor binding	7	0.00689
		GO:0002376	immune system process	19	0.00131	GO:0042288	MHC class I protein binding	3	0.0129
		GO:0051704	multi-organism process	16	0.00252
		GO:0051607	defense response to virus	5	0.00528
		GO:0009617	response to bacterium	9	0.0138
		GO:0002682	regulation of immune system process	13	0.0172
		GO:0050730	regulation of peptidyl-tyrosine phosphorylation	6	0.0304
		GO:0042221	response to chemical stimulus	23	0.0307
		GO:0042509	regulation of tyrosine phosphorylation of STAT protein	4	0.0317
	Fold change <0.5	GO:0008202	steroid metabolic process	14	0.00365	Not significant				Not significant
	266 (211)	GO:0044281	small molecule metabolic process	40	0.00737
		GO:0006082	organic acid metabolic process	22	0.00737
		GO:0006694	steroid biosynthetic process	9	0.00737
		GO:0006641	triglyceride metabolic process	8	0.00737
		GO:0006639	acylglycerol metabolic process	8	0.00761
		GO:0006638	neutral lipid metabolic process	8	0.00761
		GO:0019752	carboxylic acid metabolic process	21	0.00778
		GO:0043436	oxoacid metabolic process	21	0.00778
		GO:0042180	cellular ketone metabolic process	21	0.00938
		GO:0051186	cofactor metabolic process	10	0.048
Wild type controls (n=8) compared to	Fold change >2.0	GO:0006952	defence response	16	0.00759	GO:0005102	receptor binding	15	0.0287	GO:0044421	extracellular region part	19	3.25e-06
heterozygous cases (n=12)	104 (73)					GO:0005125	cytokine activity	7	0.0287	GO:0005615	extracellular space	17	4.56e-06
1139 genes with FDR<0.05						GO:0008009	chemokine activity	4	0.0287	GO:0005576	extracellular region	22	0.000592
						GO:0042379	chemokine receptor binding	4	0.029	GO:0005811	lipid particle	4	0.00513
										GO:0043204	perikaryon	4	0.00513
										GO:0043195	terminal button	4	0.00513
										GO:0044459	plasma membrane part	19	0.014
										GO:0031012	extracellular matrix	8	0.0152
										GO:0033267	axon part	5	0.0184
										GO:0043679	axon terminus	4	0.0184
										GO:0044306	neuron projection terminus	4	0.0235
										GO:0044463	cell projection part	9	0.0461
	Fold change <0.5	GO:0044281	small molecule metabolic process	60	3.06e-10	GO:0048037	cofactor binding	15	0.00275	GO:0031090	organelle membrane	45	0.0278
	313 (247)	GO:0019752	carboxylic acid metabolic process	35	3.06e-10	GO:0008374	O-acyltransferase activity	6	0.00275	GO:0005783	endoplasmic reticulum	37	4.09e-05
		GO:0043436	oxoacid metabolic process	35	3.06e-10	GO:0050662	coenzyme binding	12	0.007	GO:0012505	endomembrane system	36	0.0396
		GO:0042180	cellular ketone metabolic process	35	4.04e-10	GO:0016614	oxidoreductase activity, acting on CH-OH group of donors	9	0.00768	GO:0005739	mitochondrion	34	0.00796
		GO:0006082	organic acid metabolic process	35	4.59e-10	GO:0005506	iron ion binding	12	0.00971	GO:0042175	nuclear outer membrane-endoplasmic reticulum membrane network	32	1.91e-06
		GO:0044255	cellular lipid metabolic process	32	3.6e-08	GO:0016411	acylglycerol O-acyltransferase activity	4	0.00981	GO:0005789	endoplasmic reticulum membrane	31	2.21e-06
		GO:0008610	lipid biosynthetic process	25	3.6e-08	GO:0016491	oxidoreductase activity	19	0.0104	GO:0044432	endoplasmic reticulum part	31	1.72e-05
		GO:0006629	lipid metabolic process	37	8.54e-08	GO:0016747	transferase activity, transferring acyl groups other than amino-acyl groups	10	0.0104	GO:0031967	organelle envelope	23	0.00796
		GO:0019432	triglyceride biosynthetic process	9	2.24e-06	GO:0003846	2-acylglycerol O-acyltransferase activity	3	0.0104	GO:0031975	envelope	23	0.0105
		GO:0046463	acylglycerol biosynthetic process	9	3e-06	GO:0050660	flavin adenine dinucleotide binding	7	0.0183	GO:0005740	mitochondrial envelope	18	0.00588
		GO:0006695	cholesterol biosynthetic process	8	6.59e-06	GO:0003988	acetyl-CoA C-acyltransferase activity	3	0.0267	GO:0031966	mitochondrial membrane	16	0.0247
		GO:0006066	alcohol metabolic process	17	7.51e-06	GO:0003995	acyl-CoA dehydrogenase activity	3	0.0267	GO:0005777	peroxisome	9	0.000439
		GO:0006732	coenzyme metabolic process	14	7.51e-06	GO:0016725	oxidoreductase activity, acting on CH or CH2 groups	3	0.039	GO:0044439	peroxisomal part	8	0.000374
		GO:0016126	sterol biosynthetic process	8	2.4e-05	GO:0020037	heme binding	8	0.0394	GO:0005782	peroxisomal matrix	5	0.00588
		GO:0008202	steroid metabolic process	16	2.89e-05	GO:0000248	C-5 sterol desaturase activity	2	0.0394	GO:0005778	peroxisomal membrane	5	0.0201
		GO:0006641	triglyceride metabolic process	10	3.47e-05	GO:0016402	pristanoyl-CoA oxidase activity	2	0.0394
		GO:0044283	small molecule biosynthetic process	17	3.5e-05	GO:0004063	aryldialkylphosphatase activity	2	0.0394
		GO:0006694	steroid biosynthetic process	11	4.55e-05	GO:0070704	sterol desaturase activity	2	0.0394
		GO:0006639	acylglycerol metabolic process	10	5.68e-05	GO:0016616	oxidoreductase activity, acting on the CH-OH group of donors, NAD or NADP as acceptor	7	0.0413
		GO:0051186	cofactor metabolic process	14	5.82e-05
		GO:0006638	neutral lipid metabolic process	10	5.85e-05
		GO:0006631	fatty acid metabolic process	15	8.66e-05
		GO:0006520	cellular amino acid metabolic process	17	0.000236
		GO:0046394	carboxylic acid biosynthetic process	14	0.000236
		GO:0016053	organic acid biosynthetic process	14	0.000236
		GO:0008203	cholesterol metabolic process	10	0.000236
		GO:0006084	acetyl-CoA metabolic process	6	0.000236
		GO:0046395	carboxylic acid catabolic process	12	0.000241
		GO:0016054	organic acid catabolic process	12	0.000241
		GO:0044282	small molecule catabolic process	13	0.000347
		GO:0016125	sterol metabolic process	10	0.000387
		GO:0046490	isopentenyl diphosphate metabolic process	3	0.000835
		GO:0009240	isopentenyl diphosphate biosynthetic process	3	0.000835
		GO:0019287	isopentenyl diphosphate biosynthetic process, mevalonate pathway	3	0.000835
		GO:0045017	glycerolipid biosynthetic process	10	0.00159
		GO:0045820	negative regulation of glycolysis	3	0.00313
		GO:0032787	monocarboxylic acid metabolic process	15	0.00565
		GO:0046486	glycerolipid metabolic process	12	0.00565
		GO:0006633	fatty acid biosynthetic process	8	0.0166
		GO:0034440	lipid oxidation	6	0.0191
		GO:0009056	catabolic process	37	0.0238
		GO:0009108	coenzyme biosynthetic process	7	0.0238
		GO:0035338	long-chain fatty-acyl-CoA biosynthetic process	4	0.0238
		GO:0055114	oxidation-reduction process	17	0.0256
		GO:0035336	long-chain fatty-acyl-CoA metabolic process	4	0.0285
		GO:0046949	fatty-acyl-CoA biosynthetic process	4	0.0325
		GO:0071616	acyl-CoA biosynthetic process	4	0.0325
		GO:0035384	thioester biosynthetic process	4	0.0325
		GO:0046348	amino sugar catabolic process	3	0.0325
		GO:0046110	xanthine metabolic process	2	0.0417
		GO:0033540	fatty acid beta-oxidation using acyl-CoA oxidase	3	0.0444
		GO:0006071	glycerol metabolic process	4	0.0453
