# Supplementary material for: Filaggrin-stratified transcriptomic analysis of pediatric skin identifies mechanistic pathways in patients with atopic dermatitis
Source: J Allergy Clin Immunol. 2014 Jul;134(1):82–91. doi: 10.1016/j.jaci.2014.04.021 (PMC4090750; doi:10.1016/j.jaci.2014.04.021)
Supplement: Table E3 [file mmc4.xls]

## Sheet: Table E3_ EdgeR_analysis_FLG_wt
GeneID	GeneName	logFC	FC	logCPM	CPM	LR	PValue	FDR
ENSG00000232385	AC069292.6.1	1.885	3.694	4.415	21.33	69.45	7.8e-17	1.2e-12
ENSG00000243517	RP11-627K11.1.1	1.301	2.464	5.787	55.2	63.64	1.5e-15	1.2e-11
ENSG00000240759	RP11-25I15.1.1	-1.671	0.314	3.633	12.41	43.93	3.4e-11	1.8e-07
ENSG00000006074	CCL18	4.425	21.481	4.43	21.55	42.93	5.7e-11	2.2e-07
ENSG00000231006	CTB-54D4.1.1	1.251	2.38	5.607	48.74	38.8	4.7e-10	1.5e-06
ENSG00000230993	AC018737.6.1	1.131	2.19	5.013	32.28	35.51	2.5e-09	6.7e-06
ENSG00000116954	RRAGC	0.854	1.808	5.444	43.52	34.57	4.1e-09	9.3e-06
ENSG00000236571	RP6-29D12.3.1	0.973	1.962	4.767	27.23	33.75	6.3e-09	1.2e-05
ENSG00000216866	RPS2P55	0.924	1.898	5.733	53.18	33.04	9e-09	1.6e-05
ENSG00000220660	RP3-406A7.3.1	1.363	2.573	4.085	16.97	32.87	9.8e-09	1.6e-05
ENSG00000158864	NDUFS2	-1.373	0.386	3.705	13.04	32.45	1.2e-08	1.7e-05
ENSG00000152380	FAM151B	1.103	2.149	5.652	50.28	32.3	1.3e-08	1.7e-05
ENSG00000240003	CTD-2015H6.1.1	1.117	2.17	5.644	50.02	32.21	1.4e-08	1.7e-05
ENSG00000230449	RPL7P4	1.115	2.165	4.413	21.3	30.64	3.1e-08	3.5e-05
ENSG00000259578	AL901608.1	-11.051	0	1.265	2.4	30.2	3.9e-08	4.1e-05
ENSG00000256069	A2MP1	0.914	1.884	6.385	83.57	29.02	7.2e-08	7e-05
ENSG00000214389	RPS3AP26	1.111	2.159	4.624	24.65	28.93	7.5e-08	7e-05
ENSG00000229022	RP11-553N16.1.1	0.944	1.923	4.684	25.7	28.16	1.1e-07	9.8e-05
ENSG00000196205	EEF1A1P5	0.918	1.889	8.31	317.35	27.45	1.6e-07	0.00013
ENSG00000164434	FABP7	-2.811	0.143	7.249	152.16	27.42	1.6e-07	0.00013
ENSG00000144802	NFKBIZ	1.325	2.504	4.595	24.17	27.25	1.8e-07	0.00013
ENSG00000260983	RP11-150D5.2.1	3.264	9.609	2.365	5.15	26.42	2.7e-07	0.00019
ENSG00000251504	RP11-162G9.1.1	1.57	2.969	4.633	24.81	26.37	2.8e-07	0.00019
ENSG00000163344	PMVK	-1.046	0.484	7.13	140.05	25.95	3.5e-07	0.00023
ENSG00000232888	RPS11P5	0.776	1.712	6.481	89.3	25.45	4.5e-07	0.00028
ENSG00000226532	RP5-1052M9.1.1	0.892	1.856	6.36	82.14	25.43	4.6e-07	0.00028
ENSG00000224282	CTD-2290C23.1.1	1.809	3.504	2.817	7.05	25.2	5.2e-07	0.0003
ENSG00000248869	RP11-138I17.1.1	1.885	3.692	2.041	4.12	25.07	5.5e-07	0.00031
ENSG00000182901	RGS7	1.439	2.712	3.279	9.71	24.92	6e-07	0.00032
ENSG00000238085	RP11-435F13.2.1	1.439	2.712	3.185	9.09	24.88	6.1e-07	0.00032
ENSG00000233254	RP11-311P8.1.1	-1.568	0.337	2.895	7.44	24.68	6.8e-07	0.00034
ENSG00000139182	CLSTN3	-1.905	0.267	4.797	27.79	24.44	7.7e-07	0.00038
ENSG00000120690	ELF1	0.751	1.683	5.255	38.19	24.23	8.5e-07	0.0004
ENSG00000226915	AC068137.13.1	4.422	21.433	1.397	2.63	24.22	8.6e-07	0.0004
ENSG00000100985	MMP9	3.324	10.017	2.162	4.47	23.97	9.8e-07	0.00044
ENSG00000213309	RP11-164N20.1.1	9.253	610.273	-0.103	0.93	23.86	1e-06	0.00045
ENSG00000259867	RP11-525K10.3.1	2.238	4.716	2	4	23.85	1e-06	0.00045
ENSG00000181374	CCL13	2.749	6.721	3.433	10.8	23.69	1.1e-06	0.00047
ENSG00000198947	DMD	0.831	1.779	5.142	35.3	23.32	1.4e-06	0.00055
ENSG00000110921	MVK	-0.986	0.505	5.081	33.84	23.3	1.4e-06	0.00055
ENSG00000119185	ITGB1BP1	0.965	1.951	4.927	30.43	23.22	1.4e-06	0.00056
ENSG00000220069	RP1-263J7.1.1	1.253	2.383	3.289	9.77	22.83	1.8e-06	0.00066
ENSG00000228981	RP11-364L4.1.1	1.688	3.221	3.464	11.04	22.6	2e-06	0.00073
ENSG00000214657	RP11-120J4.1.1	1.485	2.799	2.384	5.22	22.49	2.1e-06	0.00076
ENSG00000230291	RP11-244J10.1.1	0.788	1.726	5.172	36.06	22.02	2.7e-06	0.00093
ENSG00000169926	KLF13	1.296	2.455	3.959	15.55	22.02	2.7e-06	0.00093
ENSG00000012223	LTF	4.116	17.341	1.799	3.48	21.88	2.9e-06	0.00098
ENSG00000131469	RPL27	0.664	1.585	11.256	2445.06	21.76	3.1e-06	0.001
ENSG00000229752	RP5-831K15.1.1	0.744	1.675	6.836	114.21	21.7	3.2e-06	0.001
ENSG00000234828	RP11-526A4.1.1	1.813	3.514	2.449	5.46	21.7	3.2e-06	0.001
ENSG00000206990	Y_RNA	-9.347	0.002	-0.076	0.95	21.61	3.3e-06	0.001
ENSG00000168703	WFDC12	1.368	2.581	6.906	119.96	21.6	3.4e-06	0.001
ENSG00000197353	LYPD2	1.377	2.597	4.909	30.04	21.58	3.4e-06	0.001
ENSG00000237991	RPL35P1	0.684	1.606	6.317	79.71	21.53	3.5e-06	0.001
ENSG00000196511	TPK1	0.983	1.976	3.328	10.04	21.35	3.8e-06	0.0011
ENSG00000167508	MVD	-1.546	0.343	6.345	81.29	21.26	4e-06	0.0011
ENSG00000148572	NRBF2	0.995	1.993	4.046	16.52	21.2	4.1e-06	0.0011
ENSG00000228315	GUSBP11	-1.498	0.354	2.842	7.17	21.13	4.3e-06	0.0012
ENSG00000165238	WNK2	-1.208	0.433	3.89	14.82	20.94	4.7e-06	0.0013
ENSG00000213462	ERV3-1	-9.992	0.001	0.031	1.02	20.9	4.8e-06	0.0013
ENSG00000117305	HMGCL	-1.109	0.464	4.713	26.23	20.69	5.4e-06	0.0014
ENSG00000231333	RPL34P1	0.691	1.614	5.629	49.48	20.5	5.9e-06	0.0015
ENSG00000242110	AMACR	-2.214	0.216	2.058	4.17	20.46	6.1e-06	0.0015
ENSG00000234353	AP000347.4.1	-1.475	0.36	2.834	7.13	20.42	6.2e-06	0.0015
ENSG00000211683	AP000346.2.1	-1.475	0.36	2.834	7.13	20.42	6.2e-06	0.0015
ENSG00000138336	TET1	1.362	2.571	2.783	6.88	20.32	6.6e-06	0.0016
ENSG00000240087	RP11-254B13.1.1	1.082	2.117	3.317	9.96	20.23	6.9e-06	0.0016
ENSG00000125817	CENPB	-0.741	0.598	5.789	55.27	20.16	7.1e-06	0.0017
ENSG00000220848	RPS18P9	0.86	1.816	5.983	63.24	20.11	7.3e-06	0.0017
ENSG00000112972	HMGCS1	-1.37	0.387	8.421	342.77	20.04	7.6e-06	0.0017
ENSG00000239581	RP11-19G24.1.1	1.516	2.859	2.52	5.73	19.97	7.9e-06	0.0017
ENSG00000257322	RP11-511B23.2.1	0.644	1.562	5.391	41.95	19.85	8.4e-06	0.0018
ENSG00000229664	RP11-536K7.5.1	1.072	2.103	3.186	9.1	19.84	8.4e-06	0.0018
ENSG00000166482	MFAP4	1.353	2.555	5.54	46.54	19.81	8.6e-06	0.0018
ENSG00000120437	ACAT2	-1.265	0.416	6.609	97.62	19.63	9.4e-06	0.002
ENSG00000242706	CTD-2015H6.2.1	1.24	2.362	3.088	8.5	19.61	9.5e-06	0.002
ENSG00000227583	RP11-119F7.3.1	1.379	2.6	2.751	6.73	19.58	9.7e-06	0.002
ENSG00000243181	RP11-734J24.1.1	0.847	1.798	5.096	34.2	19.38	1.1e-05	0.0022
ENSG00000167815	PRDX2	-0.93	0.525	8.849	461.15	19.36	1.1e-05	0.0022
ENSG00000174944	P2RY14	1.169	2.249	3.705	13.05	19.09	1.2e-05	0.0025
ENSG00000135047	CTSL1	0.951	1.933	4.041	16.46	19.05	1.3e-05	0.0025
ENSG00000239857	GET4	-0.692	0.619	5.875	58.67	18.92	1.4e-05	0.0026
ENSG00000166250	CLMP	-9.569	0.001	0.342	1.27	18.92	1.4e-05	0.0026
ENSG00000048740	CELF2	1.043	2.061	3.796	13.89	18.86	1.4e-05	0.0026
ENSG00000224600	RP4-612B18.1.1	0.924	1.898	4.821	28.27	18.83	1.4e-05	0.0027
ENSG00000132915	PDE6A	-2.565	0.169	1.878	3.67	18.67	1.6e-05	0.0029
ENSG00000178209	PLEC	-1.256	0.419	3.986	15.84	18.63	1.6e-05	0.0029
ENSG00000227770	AC009229.4.1	0.945	1.925	4.162	17.9	18.41	1.8e-05	0.0032
ENSG00000181092	ADIPOQ	3.156	8.917	3.615	12.26	18.4	1.8e-05	0.0032
ENSG00000140400	MAN2C1	-0.658	0.634	5.703	52.09	18.38	1.8e-05	0.0032
ENSG00000161970	RPL26	0.756	1.689	5.105	34.41	18.07	2.1e-05	0.0037
ENSG00000115525	ST3GAL5	-1.046	0.484	3.205	9.22	17.93	2.3e-05	0.0039
ENSG00000251567	RP11-775H9.2.1	1.598	3.028	3.78	13.74	17.8	2.5e-05	0.0042
ENSG00000185324	CDK10	-0.77	0.586	5.314	39.79	17.78	2.5e-05	0.0042
ENSG00000111716	LDHB	0.699	1.624	5.537	46.42	17.76	2.5e-05	0.0042
ENSG00000163820	FYCO1	0.845	1.797	4.681	25.66	17.54	2.8e-05	0.0046
ENSG00000166839	ANKDD1A	-2.601	0.165	1.754	3.37	17.5	2.9e-05	0.0047
ENSG00000105669	COPE	-0.585	0.667	6.267	77	17.4	3e-05	0.0049
ENSG00000187837	HIST1H1C	-2.141	0.227	4.814	28.13	17.3	3.2e-05	0.0051
ENSG00000134954	ETS1	0.94	1.918	3.733	13.3	17.25	3.3e-05	0.0051
ENSG00000225475	RP11-377K22.2.1	0.755	1.688	7.177	144.66	17.24	3.3e-05	0.0051
ENSG00000121380	BCL2L14	1.19	2.281	2.638	6.23	17.23	3.3e-05	0.0051
ENSG00000005022	SLC25A5	1.382	2.606	3.959	15.55	17.18	3.4e-05	0.0052
ENSG00000128595	CALU	0.782	1.719	4.874	29.32	17.17	3.4e-05	0.0052
ENSG00000085491	SLC25A24	0.726	1.654	5.011	32.24	17.15	3.5e-05	0.0052
ENSG00000076248	UNG	-0.684	0.622	6.036	65.63	17.14	3.5e-05	0.0052
ENSG00000137880	GCHFR	-0.854	0.553	4.737	26.67	17.11	3.5e-05	0.0052
ENSG00000104267	CA2	1.363	2.572	5.441	43.45	17.03	3.7e-05	0.0054
ENSG00000225616	RP4-604A21.1.1	1.304	2.469	2.586	6	17.01	3.7e-05	0.0054
ENSG00000096968	JAK2	-0.842	0.558	4.504	22.68	16.99	3.8e-05	0.0054
ENSG00000113657	DPYSL3	0.761	1.695	5.548	46.8	16.97	3.8e-05	0.0054
ENSG00000254587	RP11-360K13.1.1	1.304	2.469	2.475	5.56	16.94	3.8e-05	0.0054
ENSG00000162040	HS3ST6	-0.721	0.607	5.024	32.55	16.93	3.9e-05	0.0054
ENSG00000126261	UBA2	0.869	1.827	4.657	25.23	16.75	4.3e-05	0.0059
ENSG00000180902	D2HGDH	-0.712	0.611	5.262	38.36	16.72	4.3e-05	0.006
ENSG00000122787	AKR1D1	0.97	1.959	5.4	42.24	16.69	4.4e-05	0.006
ENSG00000213875	AC005019.2.1	0.653	1.573	7.176	144.59	16.65	4.5e-05	0.0061
ENSG00000121446	RGSL1	1.159	2.234	3.378	10.4	16.64	4.5e-05	0.0061
ENSG00000008130	NADK	-2.031	0.245	1.877	3.67	16.59	4.6e-05	0.0062
ENSG00000182685	C16orf79	-8.613	0.003	-0.28	0.82	16.56	4.7e-05	0.0062
ENSG00000049540	ELN	1.554	2.936	7.493	180.17	16.54	4.8e-05	0.0062
ENSG00000116194	ANGPTL1	1.282	2.432	4.857	28.97	16.47	4.9e-05	0.0063
ENSG00000100949	RABGGTA	-0.773	0.585	4.11	17.27	16.47	4.9e-05	0.0063
ENSG00000168090	COPS6	-0.629	0.647	5.279	38.84	16.4	5.1e-05	0.0065
ENSG00000128039	SRD5A3	-0.888	0.54	5.072	33.64	16.37	5.2e-05	0.0066
ENSG00000175497	DPP10	0.686	1.608	4.884	29.52	16.32	5.3e-05	0.0067
ENSG00000235508	RPS2P7	0.709	1.635	6.465	88.33	16.29	5.4e-05	0.0068
ENSG00000106635	BCL7B	1.294	2.452	2.78	6.87	16.28	5.5e-05	0.0068
ENSG00000110628	SLC22A18	-0.83	0.563	4.229	18.75	16.22	5.6e-05	0.0069
ENSG00000130529	TRPM4	-0.718	0.608	4.332	20.13	16.18	5.8e-05	0.007
ENSG00000171984	C20orf196	-2.022	0.246	1.46	2.75	16.11	6e-05	0.0072
ENSG00000107623	GDF10	2.071	4.202	3.825	14.17	16.11	6e-05	0.0072
ENSG00000134259	NGF	1.783	3.441	3.014	8.08	16.05	6.2e-05	0.0073
ENSG00000049860	HEXB	0.685	1.608	5.562	47.25	16.04	6.2e-05	0.0073
ENSG00000171509	RXFP1	1.687	3.221	1.751	3.37	15.99	6.4e-05	0.0075
ENSG00000105698	USF2	-0.878	0.544	3.343	10.15	15.97	6.4e-05	0.0075
ENSG00000167996	FTH1	0.675	1.596	5.647	50.11	15.93	6.6e-05	0.0076
ENSG00000114054	PCCB	-0.752	0.594	5.279	38.82	15.92	6.6e-05	0.0076
ENSG00000169105	CHST14	0.771	1.707	4.111	17.28	15.78	7.1e-05	0.0081
ENSG00000158825	CDA	-1.463	0.363	4.017	16.19	15.77	7.1e-05	0.0081
ENSG00000120832	MTERFD3	-1.041	0.486	3.121	8.7	15.74	7.3e-05	0.0081
ENSG00000178295	GEN1	-2.294	0.204	1.494	2.82	15.73	7.3e-05	0.0081
ENSG00000170323	FABP4	2.159	4.467	7.214	148.44	15.69	7.5e-05	0.0082
ENSG00000165055	METTL2B	-1.457	0.364	5.192	36.55	15.69	7.5e-05	0.0082
ENSG00000256235	C5orf62	1.177	2.26	3.661	12.65	15.65	7.6e-05	0.0083
ENSG00000156804	FBXO32	-1.114	0.462	4.269	19.28	15.61	7.8e-05	0.0083
ENSG00000231361	CTD-3105H18.5.1	0.664	1.585	6.197	73.35	15.61	7.8e-05	0.0083
ENSG00000234797	RPS3AP6	1.343	2.537	2.317	4.98	15.61	7.8e-05	0.0083
ENSG00000118785	SPP1	6.516	91.548	1.952	3.87	15.47	8.4e-05	0.0089
ENSG00000088340	FER1L4	-9.836	0.001	-0.141	0.91	15.37	8.8e-05	0.0093
ENSG00000204316	MRPL38	-0.643	0.64	5.144	35.36	15.28	9.3e-05	0.0097
ENSG00000253554	RP11-32K4.1.1	2.082	4.234	1.468	2.77	15.27	9.3e-05	0.0097
ENSG00000250151	ARPC4-TTLL3	-0.652	0.637	5.524	46	15.17	9.8e-05	0.01
ENSG00000179526	SHARPIN	-0.589	0.665	4.957	31.07	14.99	0.00011	0.011
ENSG00000055208	TAB2	0.593	1.508	4.985	31.68	14.99	0.00011	0.011
ENSG00000147383	NSDHL	-0.943	0.52	5.496	45.12	14.92	0.00011	0.011
ENSG00000257767	RP11-162P23.2.1	-2.268	0.208	1.243	2.37	14.92	0.00011	0.011
ENSG00000111271	ACAD10	-2.351	0.196	1.34	2.53	14.92	0.00011	0.011
ENSG00000111885	MAN1A1	0.686	1.609	6.06	66.74	14.91	0.00011	0.011
ENSG00000223551	TMSL4	2.109	4.315	2.022	4.06	14.9	0.00011	0.011
ENSG00000214612	RPS19P1	0.941	1.92	3.73	13.27	14.9	0.00011	0.011
ENSG00000176593	CTD-2368P22.1.1	-4.617	0.041	-0.229	0.85	14.88	0.00011	0.011
ENSG00000160752	FDPS	-1.001	0.5	7.923	242.68	14.86	0.00012	0.011
ENSG00000005249	PRKAR2B	1.408	2.653	4.275	19.36	14.85	0.00012	0.011
ENSG00000167113	COQ4	-0.498	0.708	6.205	73.76	14.83	0.00012	0.011
ENSG00000124491	F13A1	0.924	1.897	5.723	52.83	14.83	0.00012	0.011
ENSG00000100344	PNPLA3	-1.098	0.467	4.156	17.82	14.83	0.00012	0.011
ENSG00000213361	RP4-778K6.1.1	0.739	1.669	6.315	79.6	14.76	0.00012	0.011
ENSG00000109084	TMEM97	-1.567	0.338	5.822	56.58	14.75	0.00012	0.011
ENSG00000031698	SARS	-0.872	0.546	5.28	38.85	14.74	0.00012	0.011
ENSG00000111405	ENDOU	-0.862	0.55	6.002	64.09	14.69	0.00013	0.012
ENSG00000174453	VWC2L	7.738	213.506	-0.572	0.67	14.68	0.00013	0.012
ENSG00000050405	LIMA1	0.762	1.696	4.565	23.67	14.67	0.00013	0.012
ENSG00000240881	RP11-713P14.1.1	0.605	1.521	5.951	61.86	14.63	0.00013	0.012
ENSG00000243024	RPS11P6	0.667	1.587	5.797	55.59	14.58	0.00013	0.012
ENSG00000253773	KB-1047C11.2.1	0.618	1.534	5.755	53.99	14.53	0.00014	0.012
ENSG00000186480	INSIG1	-2.077	0.237	6.307	79.15	14.48	0.00014	0.013
ENSG00000101654	RNMT	0.601	1.517	5.11	34.54	14.47	0.00014	0.013
ENSG00000240758	RP11-155G14.5.1	-1.415	0.375	5.04	32.9	14.45	0.00014	0.013
ENSG00000253945	RP11-328L11.1.1	0.61	1.526	5.743	53.56	14.41	0.00015	0.013
ENSG00000165813	C10orf118	0.505	1.419	5.481	44.66	14.37	0.00015	0.013
ENSG00000227615	RP11-864N7.2.1	0.992	1.988	3.646	12.52	14.35	0.00015	0.013
ENSG00000163931	TKT	-0.713	0.61	6.976	125.91	14.34	0.00015	0.013
ENSG00000248498	ASNSP1	-9.494	0.001	-0.593	0.66	14.34	0.00015	0.013
ENSG00000228938	SNRPD2P1	2.363	5.144	1.428	2.69	14.32	0.00015	0.013
ENSG00000135245	HILPDA	-1.405	0.378	5.034	32.76	14.3	0.00016	0.013
ENSG00000169604	ANTXR1	1.846	3.595	2.522	5.74	14.29	0.00016	0.013
ENSG00000183405	RPS7P1	0.98	1.973	3.207	9.24	14.22	0.00016	0.014
ENSG00000150394	CDH8	1.757	3.38	1.817	3.52	14.12	0.00017	0.014
ENSG00000105552	BCAT2	-1.42	0.374	4.533	23.15	14.12	0.00017	0.014
ENSG00000005421	PON1	-1.255	0.419	4.242	18.92	14.12	0.00017	0.014
ENSG00000251629	RP11-774D14.1.1	1.514	2.857	1.866	3.64	14.1	0.00017	0.014
ENSG00000130202	PVRL2	-0.546	0.685	5.244	37.9	14.08	0.00018	0.014
ENSG00000185917	SETD4	-1.097	0.467	2.895	7.44	14.08	0.00018	0.014
ENSG00000245958	RP11-33B1.1.1	-1.136	0.455	3.292	9.79	14.02	0.00018	0.015
ENSG00000261611	AC010547.9.1	0.815	1.76	3.786	13.8	14.01	0.00018	0.015
ENSG00000215458	AP001053.11.1	-4.345	0.049	0.849	1.8	13.99	0.00018	0.015
ENSG00000135447	PPP1R1A	2.481	5.585	3.685	12.86	13.96	0.00019	0.015
ENSG00000151025	GPR158	2.373	5.179	1.775	3.42	13.89	0.00019	0.015
ENSG00000227468	AL928742.12.1	-4.706	0.038	0.605	1.52	13.87	0.0002	0.015
ENSG00000211891	IGHE	-4.706	0.038	0.605	1.52	13.87	0.0002	0.015
ENSG00000255240	RP11-142C4.6.1	1.777	3.427	1.36	2.57	13.84	0.0002	0.016
ENSG00000260109	RP11-883G10.1.1	0.914	1.884	4.39	20.97	13.83	0.0002	0.016
ENSG00000113296	THBS4	0.753	1.685	4.278	19.4	13.77	0.00021	0.016
ENSG00000214784	AC010468.1.1	1.294	2.452	4.39	20.96	13.77	0.00021	0.016
ENSG00000165029	ABCA1	0.675	1.597	5.789	55.31	13.74	0.00021	0.016
ENSG00000102760	C13orf15	0.913	1.882	5.713	52.44	13.73	0.00021	0.016
ENSG00000213885	RPL13AP7	1.13	2.188	4.682	25.67	13.6	0.00023	0.017
ENSG00000151846	PABPC3	0.843	1.794	3.509	11.39	13.59	0.00023	0.017
ENSG00000134109	EDEM1	0.516	1.43	5.488	44.88	13.56	0.00023	0.017
ENSG00000160211	G6PD	-0.93	0.525	4.743	26.79	13.48	0.00024	0.018
ENSG00000105143	SLC1A6	0.935	1.912	5.041	32.92	13.46	0.00024	0.018
ENSG00000062282	DGAT2	-1.026	0.491	8.724	422.91	13.42	0.00025	0.018
ENSG00000256632	RP13-672B3.2.1	-0.988	0.504	4.845	28.74	13.29	0.00027	0.02
ENSG00000176894	PXMP2	-0.988	0.504	4.845	28.74	13.29	0.00027	0.02
ENSG00000105852	PON3	-1.271	0.415	4.075	16.85	13.28	0.00027	0.02
ENSG00000198736	SEPX1	-0.918	0.529	6.112	69.14	13.26	0.00027	0.02
ENSG00000213096	ZNF254	-2.599	0.165	3.887	14.79	13.2	0.00028	0.02
ENSG00000052802	MSMO1	-1.221	0.429	8.223	298.8	13.12	0.00029	0.021
ENSG00000197296	FITM2	-0.871	0.547	4.297	19.66	13.12	0.00029	0.021
ENSG00000236976	RP11-165H4.2.1	0.851	1.804	5.094	34.15	13.1	0.0003	0.021
ENSG00000127990	SGCE	1.027	2.038	3.376	10.38	13.1	0.0003	0.021
ENSG00000186526	CYP4F8	-4.367	0.048	2.282	4.86	13.09	0.0003	0.021
ENSG00000115828	QPCT	0.547	1.462	6.03	65.36	12.97	0.00032	0.022
ENSG00000228253	J01415.24	-1.177	0.442	4.802	27.89	12.93	0.00032	0.023
ENSG00000229822	RP5-1174J21.2.1	0.841	1.792	3.333	10.07	12.92	0.00032	0.023
ENSG00000173214	KIAA1919	-7.58	0.005	-0.707	0.61	12.92	0.00033	0.023
ENSG00000257084	U47924.27.1	-0.861	0.55	4.747	26.86	12.9	0.00033	0.023
ENSG00000142197	DOPEY2	-0.782	0.582	4.331	20.12	12.87	0.00033	0.023
ENSG00000187498	COL4A1	0.824	1.771	5.685	51.46	12.82	0.00034	0.024
ENSG00000123689	G0S2	1.865	3.642	4.577	23.87	12.81	0.00034	0.024
ENSG00000234431	AC007283.5.1	-1.519	0.349	2.247	4.75	12.8	0.00035	0.024
ENSG00000139112	GABARAPL1	-0.587	0.666	5.491	44.98	12.79	0.00035	0.024
ENSG00000160216	AGPAT3	-0.903	0.535	6.386	83.64	12.77	0.00035	0.024
ENSG00000005810	MYCBP2	0.561	1.476	7.578	191.13	12.73	0.00036	0.024
ENSG00000238150	AC008753.3.1	0.745	1.675	4.958	31.08	12.73	0.00036	0.024
ENSG00000155959	VBP1	0.691	1.615	4.653	25.17	12.73	0.00036	0.024
ENSG00000104886	PLEKHJ1	-0.566	0.676	5.443	43.5	12.72	0.00036	0.024
ENSG00000187398	LUZP2	1.404	2.647	1.827	3.55	12.72	0.00036	0.024
ENSG00000232721	RP11-403I13.5.1	-4.349	0.049	-0.064	0.96	12.64	0.00038	0.025
ENSG00000144366	GULP1	0.849	1.801	3.383	10.43	12.63	0.00038	0.025
ENSG00000103599	IQCH	-8.389	0.003	-0.736	0.6	12.61	0.00038	0.025
ENSG00000109220	CHIC2	0.776	1.713	4.628	24.73	12.53	0.0004	0.026
ENSG00000206052	DOK6	1.939	3.834	1.906	3.75	12.52	0.0004	0.026
ENSG00000173915	USMG5	1.671	3.185	3.412	10.64	12.52	0.0004	0.026
ENSG00000228049	POLR2J2	-1.072	0.476	4.607	24.37	12.5	0.00041	0.026
ENSG00000166819	PLIN1	2.178	4.526	6.238	75.46	12.5	0.00041	0.026
ENSG00000153406	NMRAL1	-0.54	0.688	5.087	33.98	12.44	0.00042	0.027
ENSG00000125434	SLC25A35	-1.746	0.298	2.752	6.74	12.42	0.00042	0.027
ENSG00000108960	MMD	0.735	1.664	5.355	40.94	12.42	0.00042	0.027
ENSG00000120756	PLS1	1.253	2.384	2.19	4.56	12.42	0.00042	0.027
ENSG00000101856	PGRMC1	-0.77	0.586	7.52	183.59	12.41	0.00043	0.027
ENSG00000244187	TMEM141	-0.52	0.697	6.449	87.37	12.39	0.00043	0.027
ENSG00000258077	RP11-114H23.1.1	1.371	2.586	3.242	9.46	12.34	0.00044	0.027
ENSG00000160606	TLCD1	-0.894	0.538	4.246	18.98	12.34	0.00044	0.027
ENSG00000204839	C8orf73	-0.75	0.595	4.387	20.92	12.24	0.00047	0.029
ENSG00000079435	LIPE	2.457	5.492	3.068	8.39	12.22	0.00047	0.029
ENSG00000167968	DNASE1L2	-1.094	0.468	4.128	17.49	12.19	0.00048	0.029
ENSG00000139915	MDGA2	0.793	1.733	5.678	51.19	12.19	0.00048	0.029
ENSG00000175445	LPL	2.343	5.075	3.993	15.92	12.16	0.00049	0.03
ENSG00000111203	ITFG2	-0.946	0.519	3.207	9.23	12.16	0.00049	0.03
ENSG00000236548	RP11-510H23.1.1	1.322	2.5	1.946	3.85	12.15	0.00049	0.03
ENSG00000242060	RP11-795H16.1.1	0.752	1.684	8.185	291.11	12.15	0.00049	0.03
ENSG00000174326	SLC16A11	-1.794	0.288	1.676	3.19	12.09	0.00051	0.03
ENSG00000223968	AC098614.1.1	0.646	1.564	5.151	35.54	12.09	0.00051	0.03
ENSG00000076716	GPC4	0.927	1.901	3.1	8.57	12.06	0.00052	0.031
ENSG00000142765	SYTL1	-0.553	0.682	6.598	96.89	12.05	0.00052	0.031
ENSG00000181061	HIGD1A	0.594	1.51	5.373	41.44	12.03	0.00052	0.031
ENSG00000131069	ACSS2	-0.784	0.581	6.475	88.98	12.03	0.00052	0.031
ENSG00000169710	FASN	-1.271	0.414	6.967	125.07	12.02	0.00053	0.031
ENSG00000237490	RP13-926M18.1.1	0.749	1.681	3.478	11.14	11.99	0.00054	0.031
ENSG00000230207	RP11-87M1.1.1	1.19	2.282	4.155	17.81	11.97	0.00054	0.031
ENSG00000149527	PLCH2	-0.554	0.681	5.326	40.12	11.94	0.00055	0.032
ENSG00000111845	PAK1IP1	0.681	1.603	4.234	18.82	11.94	0.00055	0.032
ENSG00000171159	C9orf16	-0.584	0.667	6.797	111.17	11.9	0.00056	0.032
ENSG00000137801	THBS1	0.94	1.919	4.527	23.05	11.87	0.00057	0.033
ENSG00000225421	AC019330.1.1	1.224	2.336	3.622	12.31	11.86	0.00057	0.033
ENSG00000070601	FRMPD1	0.827	1.774	3.682	12.84	11.86	0.00057	0.033
ENSG00000175938	ORAI3	-0.871	0.547	3.411	10.64	11.85	0.00058	0.033
ENSG00000145934	ODZ2	0.636	1.554	4.788	27.63	11.84	0.00058	0.033
ENSG00000244053	RPL13AP2	0.793	1.732	5.604	48.65	11.84	0.00058	0.033
ENSG00000138071	ACTR2	0.62	1.537	6.064	66.9	11.84	0.00058	0.033
ENSG00000154319	FAM167A	-0.562	0.677	5.264	38.44	11.8	0.00059	0.033
ENSG00000186834	HEXIM1	0.842	1.792	4.01	16.11	11.76	0.0006	0.034
ENSG00000169241	SLC50A1	-0.758	0.591	5.022	32.5	11.76	0.00061	0.034
ENSG00000226945	RP11-564A8.4.1	0.53	1.444	5.768	54.49	11.76	0.00061	0.034
ENSG00000233839	RP11-389O22.4.1	0.609	1.525	5.043	32.97	11.72	0.00062	0.034
ENSG00000100075	SLC25A1	-0.651	0.637	6.059	66.69	11.72	0.00062	0.034
ENSG00000239532	RP11-9D8.1.1	1.118	2.17	2.75	6.73	11.7	0.00063	0.034
ENSG00000083807	SLC27A5	-2.434	0.185	1.063	2.09	11.67	0.00064	0.035
ENSG00000242527	RP11-159H22.1.1	0.959	1.944	3.488	11.22	11.66	0.00064	0.035
ENSG00000109610	SOD3	0.95	1.932	4.424	21.46	11.66	0.00064	0.035
ENSG00000235175	RPL26P37	1.188	2.279	2.849	7.21	11.65	0.00064	0.035
ENSG00000088256	GNA11	-1.797	0.288	1.093	2.13	11.64	0.00064	0.035
ENSG00000241494	RP11-796G6.1.1	0.716	1.643	3.755	13.5	11.64	0.00064	0.035
ENSG00000188856	RPSAP47	0.854	1.807	3.25	9.51	11.63	0.00065	0.035
ENSG00000110104	CCDC86	-0.865	0.549	4.405	21.19	11.62	0.00065	0.035
ENSG00000143365	RORC	-0.904	0.535	3.963	15.59	11.61	0.00065	0.035
ENSG00000101746	NOL4	0.669	1.59	4.152	17.78	11.61	0.00066	0.035
ENSG00000185565	LSAMP	1.092	2.132	3.516	11.44	11.6	0.00066	0.035
ENSG00000143556	S100A7	2.534	5.793	8.753	431.48	11.57	0.00067	0.035
ENSG00000020426	MNAT1	1.418	2.673	1.667	3.18	11.56	0.00067	0.035
ENSG00000057149	SERPINB3	1.847	3.597	5.67	50.91	11.56	0.00067	0.035
ENSG00000118181	RPS25	0.556	1.471	5.282	38.92	11.56	0.00067	0.035
ENSG00000250954	RP11-79E3.3.1	1.2	2.298	2.828	7.1	11.53	0.00068	0.035
ENSG00000162407	PPAP2B	0.646	1.564	8.253	305.04	11.5	0.0007	0.036
ENSG00000099795	NDUFB7	-0.447	0.734	6.425	85.95	11.5	0.0007	0.036
ENSG00000100380	ST13	-0.468	0.723	6.586	96.1	11.49	0.0007	0.036
ENSG00000198039	ZNF273	-0.701	0.615	6.006	64.27	11.49	0.0007	0.036
ENSG00000147400	CETN2	-0.583	0.667	5.268	38.54	11.46	0.00071	0.036
ENSG00000103740	ACSBG1	-1.883	0.271	6.58	95.65	11.45	0.00071	0.036
ENSG00000111817	DSE	0.624	1.541	4.625	24.67	11.45	0.00072	0.036
ENSG00000136153	LMO7	0.603	1.519	5.392	41.99	11.43	0.00072	0.037
ENSG00000143028	SYPL2	-4.098	0.058	1.682	3.21	11.42	0.00073	0.037
ENSG00000135480	KRT7	-3.729	0.075	0.169	1.12	11.4	0.00073	0.037
ENSG00000212072	AL353147.1	3.47	11.081	1.197	2.29	11.39	0.00074	0.037
ENSG00000124935	SCGB1D2	-1.818	0.284	6.725	105.78	11.39	0.00074	0.037
ENSG00000102287	GABRE	-0.741	0.598	4.502	22.65	11.38	0.00074	0.037
ENSG00000161091	MFSD12	-0.86	0.551	4.572	23.79	11.38	0.00074	0.037
ENSG00000071189	SNX13	-1.12	0.46	3.28	9.71	11.36	0.00075	0.037
ENSG00000197982	C1orf122	-0.95	0.518	6.786	110.36	11.35	0.00075	0.037
ENSG00000204740	C10orf112	1.3	2.463	3.005	8.03	11.35	0.00076	0.037
ENSG00000260032	RP4-550H1.6.1	0.494	1.409	6.859	116.07	11.34	0.00076	0.037
ENSG00000215193	PEX26	-0.841	0.558	3.445	10.89	11.33	0.00076	0.037
ENSG00000117280	RAB7L1	0.757	1.689	3.915	15.08	11.31	0.00077	0.037
ENSG00000119487	MAPKAP1	0.444	1.361	5.513	45.68	11.27	0.00079	0.038
ENSG00000134548	C12orf39	5.704	52.146	0.532	1.45	11.25	0.0008	0.039
ENSG00000070814	TCOF1	-1.758	0.296	1.484	2.8	11.24	0.0008	0.039
ENSG00000136267	DGKB	1.491	2.811	2.171	4.5	11.23	0.0008	0.039
ENSG00000142541	RPL13A	0.963	1.95	7.494	180.32	11.23	0.00081	0.039
ENSG00000157152	SYN2	-1.594	0.331	1.848	3.6	11.19	0.00082	0.039
ENSG00000168350	DEGS2	-0.657	0.634	5.631	49.54	11.15	0.00084	0.04
ENSG00000164818	HEATR2	1.924	3.795	1.468	2.77	11.12	0.00085	0.041
ENSG00000105705	SUGP1	-0.664	0.631	3.713	13.11	11.1	0.00087	0.041
ENSG00000111676	ATN1	-0.501	0.707	5.136	35.16	11.09	0.00087	0.041
ENSG00000119689	DLST	-0.444	0.735	5.551	46.89	11.06	0.00088	0.041
ENSG00000095321	CRAT	-1.991	0.252	7.577	190.93	11.05	0.00089	0.042
ENSG00000148343	FAM73B	-0.651	0.637	4.896	29.77	11.04	0.00089	0.042
ENSG00000138640	FAM13A	1.028	2.039	4.827	28.38	11.01	0.0009	0.042
ENSG00000143631	FLG	0.653	1.572	10.983	2024.26	11.01	0.0009	0.042
ENSG00000164828	SUN1	-0.493	0.711	7.379	166.47	10.99	0.00091	0.042
ENSG00000164754	RAD21	0.561	1.476	6.063	66.84	10.99	0.00092	0.042
ENSG00000219470	RP3-337H4.6.1	0.774	1.71	3.474	11.11	10.99	0.00092	0.042
ENSG00000138207	RBP4	2.115	4.333	4.838	28.6	10.99	0.00092	0.042
ENSG00000060971	ACAA1	-0.681	0.624	6.141	70.57	10.99	0.00092	0.042
ENSG00000239685	AP006309.4.1	-0.68	0.624	6.141	70.59	10.98	0.00092	0.042
ENSG00000077312	SNRPA	-0.538	0.689	5.529	46.16	10.98	0.00092	0.042
ENSG00000135750	KCNK1	-0.633	0.645	5.257	38.24	10.97	0.00093	0.042
ENSG00000213433	RP11-54C4.1.1	0.794	1.733	3.868	14.6	10.93	0.00095	0.043
ENSG00000172893	DHCR7	-0.851	0.554	6.858	115.97	10.93	0.00095	0.043
ENSG00000089351	GRAMD1A	-1.178	0.442	2.093	4.27	10.92	0.00095	0.043
ENSG00000117448	AKR1A1	-0.568	0.674	7.087	135.98	10.92	0.00095	0.043
ENSG00000197893	NRAP	2.98	7.891	0.906	1.87	10.91	0.00096	0.043
ENSG00000255411	RP11-98J9.1.1	3.272	9.66	0.517	1.43	10.9	0.00096	0.043
ENSG00000253844	RP11-546K22.1.1	-3.654	0.079	1.189	2.28	10.9	0.00096	0.043
ENSG00000242571	RP11-439L12.1.1	0.599	1.515	5.908	60.04	10.89	0.00097	0.043
ENSG00000196611	MMP1	9.87	935.586	0.952	1.93	10.88	0.00097	0.043
ENSG00000257407	RP11-1028N23.4.1	0.539	1.453	5.361	41.1	10.85	0.00099	0.044
ENSG00000242208	RPL5P29	1.329	2.513	1.849	3.6	10.84	0.00099	0.044
ENSG00000136840	ST6GALNAC4	-1.004	0.498	4.158	17.85	10.84	0.00099	0.044
ENSG00000102241	HTATSF1	0.43	1.347	6.055	66.49	10.84	0.00099	0.044
ENSG00000132437	DDC	-4.28	0.051	0.451	1.37	10.83	0.001	0.044
ENSG00000217275	RPS10P1	0.795	1.735	3.483	11.18	10.83	0.001	0.044
ENSG00000213891	RPL3P6	-1.555	0.34	1.232	2.35	10.81	0.001	0.044
ENSG00000111863	C6orf105	-0.971	0.51	5.388	41.88	10.79	0.001	0.044
ENSG00000184719	RNLS	-1.144	0.452	2.887	7.4	10.77	0.001	0.044
ENSG00000134324	LPIN1	-1.036	0.488	5.07	33.58	10.76	0.001	0.044
ENSG00000243620	RP11-649A16.1.1	1.287	2.44	1.963	3.9	10.76	0.001	0.044
ENSG00000163202	LCE3D	1.798	3.477	7.058	133.24	10.75	0.001	0.044
ENSG00000132330	SCLY	-1.517	0.349	1.617	3.07	10.74	0.001	0.044
ENSG00000152926	ZNF117	-1.686	0.311	5.095	34.19	10.74	0.0011	0.044
ENSG00000139144	PIK3C2G	-0.943	0.52	3.191	9.13	10.74	0.0011	0.044
ENSG00000234093	RP11-269F19.4.1	1.085	2.121	2.741	6.68	10.73	0.0011	0.044
ENSG00000120942	UBIAD1	-1.316	0.402	4.949	30.88	10.73	0.0011	0.044
ENSG00000137509	PRCP	0.569	1.484	5.867	58.38	10.73	0.0011	0.044
ENSG00000242899	RP11-250B16.1.1	0.984	1.978	2.971	7.84	10.72	0.0011	0.044
ENSG00000116906	GNPAT	-0.762	0.59	6.239	75.53	10.72	0.0011	0.044
ENSG00000225416	AC104843.3.1	0.492	1.406	7.217	148.82	10.71	0.0011	0.045
ENSG00000109861	CTSC	0.766	1.701	5.774	54.71	10.69	0.0011	0.045
ENSG00000000003	TSPAN6	-0.941	0.521	5.632	49.6	10.68	0.0011	0.045
ENSG00000175806	MSRA	-0.834	0.561	3.38	10.41	10.67	0.0011	0.045
ENSG00000235377	RP11-388B24.4.1	0.702	1.626	4.673	25.52	10.6	0.0011	0.047
ENSG00000117472	TSPAN1	-1.836	0.28	1.075	2.11	10.58	0.0011	0.047
ENSG00000010818	HIVEP2	0.626	1.544	4.934	30.57	10.57	0.0011	0.047
ENSG00000203837	PNLIPRP3	-1.439	0.369	4.469	22.15	10.57	0.0011	0.047
ENSG00000101474	C20orf3	-1.041	0.486	6.589	96.29	10.56	0.0012	0.047
ENSG00000160948	VPS28	-0.447	0.733	6.579	95.59	10.56	0.0012	0.047
ENSG00000014257	ACPP	0.712	1.639	5.342	40.55	10.53	0.0012	0.048
ENSG00000110435	PDHX	-0.659	0.633	4.698	25.96	10.5	0.0012	0.049
ENSG00000131368	MRPS25	-0.691	0.619	5.331	40.27	10.49	0.0012	0.049
ENSG00000147475	ERLIN2	-0.605	0.657	4.76	27.1	10.46	0.0012	0.049
ENSG00000184612	RP1-273P12.3.1	0.964	1.95	3.121	8.7	10.46	0.0012	0.049
