# Supplementary material for: Filaggrin-stratified transcriptomic analysis of pediatric skin identifies mechanistic pathways in patients with atopic dermatitis
Source: J Allergy Clin Immunol. 2014 Jul;134(1):82–91. doi: 10.1016/j.jaci.2014.04.021 (PMC4090750; doi:10.1016/j.jaci.2014.04.021)
Supplement: Table E4 [file mmc5.xls]

## Sheet: Table E4_EdgeR_analysis_FLG_cmp
GeneID	GeneName	logFC	FC	logCPM	CPM	LR	PValue	FDR
ENSG00000243517	RP11-627K11.1.1	1.289	2.444	5.787	55.2	70.34	5e-17	7.9e-13
ENSG00000152380	FAM151B	1.494	2.818	5.652	50.28	68.08	1.6e-16	1.2e-12
ENSG00000240003	CTD-2015H6.1.1	1.509	2.846	5.644	50.02	67.4	2.2e-16	1.2e-12
ENSG00000232385	AC069292.6.1	1.678	3.199	4.415	21.33	60.82	6.3e-15	2.5e-11
ENSG00000230993	AC018737.6.1	1.293	2.45	5.013	32.28	52.43	4.5e-13	1.4e-09
ENSG00000230449	RPL7P4	1.306	2.473	4.413	21.3	48.12	4e-12	1.1e-08
ENSG00000165238	WNK2	-1.776	0.292	3.89	14.82	47.29	6.1e-12	1.4e-08
ENSG00000143631	FLG	-1.232	0.426	10.983	2024.26	42.61	6.7e-11	1.3e-07
ENSG00000229022	RP11-553N16.1.1	1.077	2.109	4.684	25.7	41.65	1.1e-10	1.9e-07
ENSG00000231006	CTB-54D4.1.1	1.196	2.291	5.607	48.74	40.35	2.1e-10	3.4e-07
ENSG00000260983	RP11-150D5.2.1	3.709	13.077	2.365	5.15	39.27	3.7e-10	5.3e-07
ENSG00000168703	WFDC12	1.742	3.345	6.906	119.96	38.88	4.5e-10	5.9e-07
ENSG00000196205	EEF1A1P5	1.007	2.01	8.31	317.35	37.8	7.9e-10	9.6e-07
ENSG00000198712	MT-CO2	-1.637	0.321	6.647	100.25	37.5	9.1e-10	1e-06
ENSG00000240759	RP11-25I15.1.1	-1.47	0.361	3.633	12.41	37.4	9.6e-10	1e-06
ENSG00000124935	SCGB1D2	-3.29	0.102	6.725	105.78	37.02	1.2e-09	1.1e-06
ENSG00000229752	RP5-831K15.1.1	0.907	1.875	6.836	114.21	37	1.2e-09	1.1e-06
ENSG00000228253	J01415.24	-1.948	0.259	4.802	27.89	36.97	1.2e-09	1.1e-06
ENSG00000226532	RP5-1052M9.1.1	0.994	1.991	6.36	82.14	36.11	1.9e-09	1.6e-06
ENSG00000220660	RP3-406A7.3.1	1.333	2.519	4.085	16.97	34.83	3.6e-09	2.7e-06
ENSG00000256069	A2MP1	0.938	1.916	6.385	83.57	34.78	3.7e-09	2.7e-06
ENSG00000006074	CCL18	3.781	13.749	4.43	21.55	34.74	3.8e-09	2.7e-06
ENSG00000259867	RP11-525K10.3.1	2.512	5.705	2	4	34.47	4.3e-09	3e-06
ENSG00000216866	RPS2P55	0.891	1.854	5.733	53.18	34.39	4.5e-09	3e-06
ENSG00000138755	CXCL9	9.592	771.614	5.546	46.71	33.09	8.8e-09	5.6e-06
ENSG00000101746	NOL4	1.045	2.063	4.152	17.78	32.68	1.1e-08	6.6e-06
ENSG00000116954	RRAGC	0.778	1.714	5.444	43.52	32.43	1.2e-08	7.2e-06
ENSG00000261611	AC010547.9.1	1.153	2.223	3.786	13.8	32.28	1.3e-08	7.5e-06
ENSG00000236571	RP6-29D12.3.1	0.893	1.857	4.767	27.23	31.88	1.6e-08	9e-06
ENSG00000220069	RP1-263J7.1.1	1.377	2.597	3.289	9.77	31.65	1.8e-08	9.7e-06
ENSG00000251504	RP11-162G9.1.1	1.616	3.066	4.633	24.81	30.71	3e-08	1.5e-05
ENSG00000121446	RGSL1	1.439	2.712	3.378	10.4	29.5	5.6e-08	2.8e-05
ENSG00000198804	MT-CO1	-1.136	0.455	8.716	420.41	29.38	6e-08	2.9e-05
ENSG00000233254	RP11-311P8.1.1	-1.646	0.319	2.895	7.44	28.77	8.2e-08	3.7e-05
ENSG00000134954	ETS1	1.149	2.217	3.733	13.3	28.74	8.3e-08	3.7e-05
ENSG00000132622	HSPA12B	-2.174	0.222	2.105	4.3	28.7	8.4e-08	3.7e-05
ENSG00000141560	FN3KRP	-1.073	0.475	4.805	27.95	28.48	9.5e-08	4e-05
ENSG00000231361	CTD-3105H18.5.1	0.835	1.784	6.197	73.35	28.19	1.1e-07	4.6e-05
ENSG00000167779	IGFBP6	-1.42	0.374	6.268	77.08	28.1	1.1e-07	4.7e-05
ENSG00000163344	PMVK	-1.019	0.493	7.13	140.05	27.81	1.3e-07	5.3e-05
ENSG00000138131	LOXL4	-2.547	0.171	2.083	4.24	27.37	1.7e-07	6.4e-05
ENSG00000182888	RP11-558O12.1.1	1.101	2.144	4.429	21.54	27.33	1.7e-07	6.4e-05
ENSG00000164434	FABP7	-2.723	0.151	7.249	152.16	27.3	1.7e-07	6.4e-05
ENSG00000228470	RP11-176D17.3.1	-0.765	0.588	5.722	52.79	27.15	1.9e-07	6.8e-05
ENSG00000166546	BEAN1	-3.251	0.105	2.184	4.54	27.08	1.9e-07	6.8e-05
ENSG00000214389	RPS3AP26	1.014	2.019	4.624	24.65	26.93	2.1e-07	7.1e-05
ENSG00000179915	NRXN1	1.544	2.916	3.351	10.2	26.92	2.1e-07	7.1e-05
ENSG00000135480	KRT7	-9.713	0.001	0.169	1.12	26.81	2.2e-07	7.4e-05
ENSG00000234828	RP11-526A4.1.1	1.864	3.64	2.449	5.46	26.71	2.4e-07	7.6e-05
ENSG00000234964	FABP5P7	1.23	2.346	4.661	25.3	26.68	2.4e-07	7.6e-05
ENSG00000110484	SCGB2A2	-2.073	0.238	8.816	450.62	26.4	2.8e-07	8.6e-05
ENSG00000238150	AC008753.3.1	1.003	2.004	4.958	31.08	26.28	3e-07	9e-05
ENSG00000096968	JAK2	-0.998	0.501	4.504	22.68	25.91	3.6e-07	0.00011
ENSG00000227615	RP11-864N7.2.1	1.231	2.347	3.646	12.52	25.73	3.9e-07	0.00012
ENSG00000137880	GCHFR	-0.99	0.503	4.737	26.67	25.57	4.3e-07	0.00012
ENSG00000064205	WISP2	-3.422	0.093	6.959	124.42	25.52	4.4e-07	0.00012
ENSG00000237991	RPL35P1	0.699	1.624	6.317	79.71	25.25	5e-07	0.00014
ENSG00000248869	RP11-138I17.1.1	1.805	3.494	2.041	4.12	25.11	5.4e-07	0.00015
ENSG00000139182	CLSTN3	-1.805	0.286	4.797	27.79	24.49	7.5e-07	0.0002
ENSG00000158864	NDUFS2	-1.105	0.465	3.705	13.04	24.43	7.7e-07	0.0002
ENSG00000070081	NUCB2	-0.9	0.536	4.623	24.64	24.34	8.1e-07	0.00021
ENSG00000148572	NRBF2	0.989	1.984	4.046	16.52	24.3	8.3e-07	0.00021
ENSG00000175727	MLXIP	-8.576	0.003	0.474	1.39	24	9.6e-07	0.00024
ENSG00000166821	PEX11A	-1.044	0.485	4.431	21.57	23.96	9.8e-07	0.00024
ENSG00000211772	TRBC2	2.588	6.014	2.969	7.83	23.9	1e-06	0.00025
ENSG00000161634	DCD	-1.786	0.29	12.525	5893.48	23.86	1e-06	0.00025
ENSG00000224600	RP4-612B18.1.1	0.974	1.965	4.821	28.27	23.73	1.1e-06	0.00026
ENSG00000171509	RXFP1	1.934	3.821	1.751	3.37	23.56	1.2e-06	0.00028
ENSG00000242706	CTD-2015H6.2.1	1.279	2.427	3.088	8.5	23.53	1.2e-06	0.00028
ENSG00000210082	MIR4485	-0.671	0.628	12.242	4844.77	23.31	1.4e-06	0.00031
ENSG00000182901	RGS7	1.314	2.486	3.279	9.71	23.26	1.4e-06	0.00032
ENSG00000119685	TTLL5	-1.343	0.394	3.134	8.78	22.9	1.7e-06	0.00037
ENSG00000232888	RPS11P5	0.691	1.615	6.481	89.3	22.73	1.9e-06	0.0004
ENSG00000198888	MT-ND1	-0.927	0.526	8.403	338.5	22.67	1.9e-06	0.00041
ENSG00000253773	KB-1047C11.2.1	0.726	1.655	5.755	53.99	22.65	1.9e-06	0.00041
ENSG00000214657	RP11-120J4.1.1	1.396	2.631	2.384	5.22	22.59	2e-06	0.00041
ENSG00000243181	RP11-734J24.1.1	0.86	1.815	5.096	34.2	22.59	2e-06	0.00041
ENSG00000248550	RP11-1077A2.1.1	0.72	1.648	5.033	32.75	22.52	2.1e-06	0.00042
ENSG00000181374	CCL13	2.603	6.074	3.433	10.8	22.47	2.1e-06	0.00043
ENSG00000236548	RP11-510H23.1.1	1.692	3.232	1.946	3.85	22.33	2.3e-06	0.00044
ENSG00000130226	DPP6	1.003	2.005	3.876	14.68	22.32	2.3e-06	0.00044
ENSG00000136315	RP11-84C10.2.1	1.04	2.056	3.927	15.21	22.32	2.3e-06	0.00044
ENSG00000227770	AC009229.4.1	0.977	1.968	4.162	17.9	22.17	2.5e-06	0.00047
ENSG00000253945	RP11-328L11.1.1	0.71	1.636	5.743	53.56	22.01	2.7e-06	0.00051
ENSG00000121413	ZSCAN18	-1.129	0.457	5.111	34.56	21.94	2.8e-06	0.00052
ENSG00000238085	RP11-435F13.2.1	1.278	2.426	3.185	9.09	21.87	2.9e-06	0.00054
ENSG00000196557	CACNA1H	-3.826	0.07	2.6	6.06	21.84	3e-06	0.00054
ENSG00000150394	CDH8	2.068	4.193	1.817	3.52	21.5	3.5e-06	0.00064
ENSG00000225224	RP4-814D15.2.1	0.815	1.759	6.003	64.14	21.41	3.7e-06	0.00066
ENSG00000127124	HIVEP3	-4.363	0.049	1.407	2.65	21.32	3.9e-06	0.00068
ENSG00000250151	ARPC4-TTLL3	-0.733	0.602	5.524	46	21.15	4.2e-06	0.00074
ENSG00000109846	CRYAB	-0.872	0.547	6.215	74.29	21.04	4.5e-06	0.00077
ENSG00000168765	GSTM4	-1.129	0.457	3.67	12.73	21.01	4.6e-06	0.00078
ENSG00000174326	SLC16A11	-2.365	0.194	1.676	3.19	20.9	4.8e-06	0.00081
ENSG00000158825	CDA	-1.612	0.327	4.017	16.19	20.89	4.9e-06	0.00081
ENSG00000101843	PSMD10	-8.371	0.003	0.027	1.02	20.71	5.3e-06	0.00088
ENSG00000117305	HMGCL	-1.044	0.485	4.713	26.23	20.67	5.5e-06	0.00088
ENSG00000243929	RP11-61F5.1.1	0.938	1.916	3.413	10.65	20.66	5.5e-06	0.00088
ENSG00000205246	RPSAP58	-2.359	0.195	2.033	4.09	20.42	6.2e-06	0.00099
ENSG00000233668	RP11-571F15.3.1	0.837	1.786	4.751	26.93	20.35	6.4e-06	0.001
ENSG00000234253	AC078994.2.1	0.966	1.954	4.186	18.2	20.29	6.6e-06	0.001
ENSG00000099949	LZTR1	-1.547	0.342	2.114	4.33	20.24	6.8e-06	0.0011
ENSG00000204316	MRPL38	-0.705	0.613	5.144	35.36	20.14	7.2e-06	0.0011
ENSG00000197124	ZNF682	-1.324	0.399	2.801	6.97	20.05	7.6e-06	0.0011
ENSG00000031698	SARS	-0.968	0.511	5.28	38.85	19.97	7.8e-06	0.0012
ENSG00000011638	TMEM159	-0.698	0.617	6.515	91.44	19.95	7.9e-06	0.0012
ENSG00000187223	LCE2D	1	1.999	9.46	704.1	19.94	8e-06	0.0012
ENSG00000084110	HAL	1.257	2.39	7.559	188.52	19.79	8.6e-06	0.0013
ENSG00000198786	MT-ND5	-1.2	0.435	9.29	625.9	19.77	8.7e-06	0.0013
ENSG00000105669	COPE	-0.588	0.665	6.267	77	19.73	8.9e-06	0.0013
ENSG00000119487	MAPKAP1	0.553	1.467	5.513	45.68	19.7	9.1e-06	0.0013
ENSG00000169245	CXCL10	6.183	72.674	5.316	39.84	19.62	9.5e-06	0.0013
ENSG00000132382	MYBBP1A	-1.032	0.489	3.765	13.59	19.5	1e-05	0.0014
ENSG00000259291	RP11-617F23.1.1	-1.141	0.453	3.116	8.67	19.44	1e-05	0.0014
ENSG00000230659	RP11-466F5.9.1	0.795	1.735	5.3	39.39	19.33	1.1e-05	0.0015
ENSG00000213875	AC005019.2.1	0.657	1.577	7.176	144.59	19.32	1.1e-05	0.0015
ENSG00000089486	C16orf5	-1.663	0.316	2.224	4.67	19.28	1.1e-05	0.0015
ENSG00000140284	SLC27A2	-3.245	0.106	3.191	9.13	19.23	1.2e-05	0.0016
ENSG00000242571	RP11-439L12.1.1	0.744	1.675	5.908	60.04	19.12	1.2e-05	0.0016
ENSG00000224282	CTD-2290C23.1.1	1.507	2.843	2.817	7.05	19.12	1.2e-05	0.0016
ENSG00000117594	HSD11B1	-1.225	0.428	5.319	39.92	19.08	1.3e-05	0.0016
ENSG00000180019	AC079741.2.1	0.914	1.884	4.208	18.49	19.07	1.3e-05	0.0016
ENSG00000172775	FAM192A	-0.832	0.562	4.029	16.32	19.04	1.3e-05	0.0016
ENSG00000143365	RORC	-1.104	0.465	3.963	15.59	19.02	1.3e-05	0.0016
ENSG00000174915	PTDSS2	-1.185	0.44	2.836	7.14	18.88	1.4e-05	0.0018
ENSG00000231333	RPL34P1	0.624	1.541	5.629	49.48	18.81	1.4e-05	0.0018
ENSG00000175895	PLEKHF2	0.696	1.62	4.778	27.43	18.8	1.5e-05	0.0018
ENSG00000071189	SNX13	-1.379	0.385	3.28	9.71	18.79	1.5e-05	0.0018
ENSG00000260186	RP11-481J2.2.1	-9.46	0.001	-0.085	0.94	18.77	1.5e-05	0.0018
ENSG00000132915	PDE6A	-2.408	0.188	1.878	3.67	18.73	1.5e-05	0.0018
ENSG00000143458	GABPB2	-0.957	0.515	3.799	13.91	18.7	1.5e-05	0.0018
ENSG00000242899	RP11-250B16.1.1	1.216	2.323	2.971	7.84	18.69	1.5e-05	0.0018
ENSG00000070814	TCOF1	-2.34	0.198	1.484	2.8	18.68	1.5e-05	0.0018
ENSG00000059915	PSD	-8.41	0.003	-0.141	0.91	18.68	1.5e-05	0.0018
ENSG00000241494	RP11-796G6.1.1	0.855	1.808	3.755	13.5	18.62	1.6e-05	0.0019
ENSG00000105143	SLC1A6	1.008	2.012	5.041	32.92	18.58	1.6e-05	0.0019
ENSG00000257322	RP11-511B23.2.1	0.585	1.5	5.391	41.95	18.38	1.8e-05	0.0021
ENSG00000225338	RP11-384C4.3.1	0.8	1.741	4.279	19.41	18.38	1.8e-05	0.0021
ENSG00000100219	XBP1	-0.649	0.638	6.663	101.37	18.35	1.8e-05	0.0021
ENSG00000236882	C5orf27	-1.716	0.304	3.968	15.64	18.31	1.9e-05	0.0021
ENSG00000203837	PNLIPRP3	-1.832	0.281	4.469	22.15	18.3	1.9e-05	0.0021
ENSG00000075790	BCAP29	-0.836	0.56	5.433	43.21	18.26	1.9e-05	0.0021
ENSG00000005810	MYCBP2	0.628	1.545	7.578	191.13	18.23	2e-05	0.0022
ENSG00000213361	RP4-778K6.1.1	0.769	1.704	6.315	79.6	18.2	2e-05	0.0022
ENSG00000103490	PYCARD	0.749	1.681	7.668	203.33	18.17	2e-05	0.0022
ENSG00000156284	CLDN8	-1.338	0.396	3.343	10.15	18.15	2e-05	0.0022
ENSG00000105698	USF2	-0.891	0.539	3.343	10.15	18.13	2.1e-05	0.0022
ENSG00000260109	RP11-883G10.1.1	0.978	1.97	4.39	20.97	18.07	2.1e-05	0.0023
ENSG00000175497	DPP10	0.678	1.6	4.884	29.52	18.05	2.2e-05	0.0023
ENSG00000111707	SUDS3	-0.815	0.569	4.06	16.68	18.02	2.2e-05	0.0023
ENSG00000165055	METTL2B	-1.489	0.356	5.192	36.55	17.94	2.3e-05	0.0024
ENSG00000171159	C9orf16	-0.67	0.628	6.797	111.17	17.89	2.3e-05	0.0024
ENSG00000243620	RP11-649A16.1.1	1.538	2.904	1.963	3.9	17.85	2.4e-05	0.0025
ENSG00000171403	KRT9	-3.507	0.088	3.069	8.39	17.79	2.5e-05	0.0025
ENSG00000230291	RP11-244J10.1.1	0.667	1.588	5.172	36.06	17.76	2.5e-05	0.0026
ENSG00000102287	GABRE	-0.892	0.539	4.502	22.65	17.75	2.5e-05	0.0026
ENSG00000141349	G6PC3	-1.267	0.416	3.008	8.04	17.72	2.6e-05	0.0026
ENSG00000111676	ATN1	-0.604	0.658	5.136	35.16	17.7	2.6e-05	0.0026
ENSG00000071073	MGAT4A	-1.487	0.357	2.741	6.68	17.68	2.6e-05	0.0026
ENSG00000198931	APRT	0.576	1.491	6.782	110.02	17.58	2.7e-05	0.0027
ENSG00000176402	GJC3	-1.674	0.313	2.345	5.08	17.57	2.8e-05	0.0027
ENSG00000234915	RP11-384C4.7.1	0.78	1.717	4.302	19.73	17.5	2.9e-05	0.0028
ENSG00000139112	GABARAPL1	-0.646	0.639	5.491	44.98	17.45	3e-05	0.0029
ENSG00000000003	TSPAN6	-1.134	0.456	5.632	49.6	17.4	3e-05	0.0029
ENSG00000131469	RPL27	0.555	1.469	11.256	2445.06	17.37	3.1e-05	0.0029
ENSG00000153815	CMIP	-1.355	0.391	2.896	7.44	17.26	3.3e-05	0.0031
ENSG00000108578	BLMH	1.037	2.052	8.462	352.53	17.24	3.3e-05	0.0031
ENSG00000213171	LINGO4	-1.046	0.484	3.736	13.32	17.23	3.3e-05	0.0031
ENSG00000250479	CHCHD10	-0.745	0.597	6.478	89.13	17.2	3.4e-05	0.0031
ENSG00000182866	LCK	2.847	7.195	1.681	3.21	17.17	3.4e-05	0.0032
ENSG00000204314	PRRT1	-2.524	0.174	0.786	1.72	17.15	3.5e-05	0.0032
ENSG00000154319	FAM167A	-0.639	0.642	5.264	38.44	17.14	3.5e-05	0.0032
ENSG00000253554	RP11-32K4.1.1	2.053	4.148	1.468	2.77	17.14	3.5e-05	0.0032
ENSG00000257084	U47924.27.1	-0.935	0.523	4.747	26.86	17.09	3.6e-05	0.0032
ENSG00000211459	J01415.23	-0.707	0.613	9.944	985.28	17.09	3.6e-05	0.0032
ENSG00000067715	SYT1	1.008	2.011	3.424	10.74	17.07	3.6e-05	0.0032
ENSG00000125817	CENPB	-0.641	0.641	5.789	55.27	17.05	3.6e-05	0.0033
ENSG00000171291	ZNF439	-1.469	0.361	2.614	6.12	16.94	3.9e-05	0.0034
ENSG00000240758	RP11-155G14.5.1	-1.462	0.363	5.04	32.9	16.93	3.9e-05	0.0034
ENSG00000228315	GUSBP11	-1.276	0.413	2.842	7.17	16.86	4e-05	0.0035
ENSG00000169299	PGM2	0.616	1.532	6.519	91.71	16.8	4.2e-05	0.0036
ENSG00000243388	RPL3P3	0.626	1.543	4.907	30	16.79	4.2e-05	0.0036
ENSG00000025434	NR1H3	-1.404	0.378	2.423	5.36	16.78	4.2e-05	0.0036
ENSG00000135245	HILPDA	-1.451	0.366	5.034	32.76	16.75	4.3e-05	0.0037
ENSG00000005421	PON1	-1.313	0.402	4.242	18.92	16.74	4.3e-05	0.0037
ENSG00000175938	ORAI3	-1.007	0.498	3.411	10.64	16.73	4.3e-05	0.0037
ENSG00000088256	GNA11	-2.193	0.219	1.093	2.13	16.69	4.4e-05	0.0037
ENSG00000240622	RP11-521J5.1.1	0.677	1.598	5.155	35.62	16.67	4.4e-05	0.0037
ENSG00000187514	PTMA	0.652	1.571	5.117	34.71	16.65	4.5e-05	0.0038
ENSG00000185565	LSAMP	1.22	2.33	3.516	11.44	16.63	4.5e-05	0.0038
ENSG00000110921	MVK	-0.774	0.585	5.081	33.84	16.63	4.5e-05	0.0038
ENSG00000217275	RPS10P1	0.936	1.913	3.483	11.18	16.59	4.6e-05	0.0038
ENSG00000179526	SHARPIN	-0.591	0.664	4.957	31.07	16.54	4.8e-05	0.0039
ENSG00000215570	AL136219.1	0.538	1.452	6.904	119.78	16.54	4.8e-05	0.0039
ENSG00000213809	KLRK1	1.679	3.202	2.587	6.01	16.5	4.9e-05	0.0039
ENSG00000226915	AC068137.13.1	3.389	10.479	1.397	2.63	16.5	4.9e-05	0.0039
ENSG00000105486	LIG1	-1.019	0.494	3.73	13.27	16.49	4.9e-05	0.0039
ENSG00000141577	AZI1	-1.055	0.481	2.913	7.53	16.48	4.9e-05	0.0039
ENSG00000248751	RP1-130H16.18.1	0.514	1.428	6.045	66.04	16.35	5.3e-05	0.0041
ENSG00000099992	TBC1D10A	0.514	1.428	6.045	66.04	16.35	5.3e-05	0.0041
ENSG00000234353	AP000347.4.1	-1.258	0.418	2.834	7.13	16.35	5.3e-05	0.0041
ENSG00000211683	AP000346.2.1	-1.258	0.418	2.834	7.13	16.35	5.3e-05	0.0041
ENSG00000198168	SVIP	-0.628	0.647	5.733	53.19	16.33	5.3e-05	0.0041
ENSG00000248275	CTC-338M12.3.1	-1.31	0.403	2.899	7.46	16.3	5.4e-05	0.0042
ENSG00000156804	FBXO32	-1.074	0.475	4.269	19.28	16.27	5.5e-05	0.0042
ENSG00000165138	ANKS6	-1.998	0.25	1.741	3.34	16.26	5.5e-05	0.0042
ENSG00000254445	HSPB2-C11orf52	-1.343	0.394	2.574	5.95	16.25	5.5e-05	0.0042
ENSG00000168090	COPS6	-0.59	0.664	5.279	38.84	16.21	5.7e-05	0.0043
ENSG00000258932	CTD-3006G17.2.1	1.319	2.494	2.825	7.09	16.1	6e-05	0.0045
ENSG00000167508	MVD	-1.26	0.418	6.345	81.29	16.07	6.1e-05	0.0046
ENSG00000153246	PLA2R1	-1.143	0.453	4.733	26.58	16.07	6.1e-05	0.0046
ENSG00000157617	C2CD2	-0.796	0.576	4.899	29.84	15.95	6.5e-05	0.0048
ENSG00000183506	PI4KAP2	4.307	19.796	0.813	1.76	15.94	6.5e-05	0.0048
ENSG00000188488	SERPINA5	-3.16	0.112	1.414	2.67	15.93	6.6e-05	0.0048
ENSG00000121380	BCL2L14	1.083	2.118	2.638	6.23	15.9	6.7e-05	0.0049
ENSG00000168356	SCN11A	1.638	3.113	2.289	4.89	15.9	6.7e-05	0.0049
ENSG00000183741	CBX6	-0.712	0.61	4.587	24.04	15.9	6.7e-05	0.0049
ENSG00000151502	VPS26B	-0.542	0.687	5.088	34.01	15.9	6.7e-05	0.0049
ENSG00000170954	ZNF415	-1.621	0.325	2.422	5.36	15.85	6.8e-05	0.0049
ENSG00000124491	F13A1	0.912	1.882	5.723	52.83	15.78	7.1e-05	0.0051
ENSG00000182185	RAD51B	0.955	1.938	3.625	12.34	15.69	7.5e-05	0.0053
ENSG00000197406	DIO3.1	-8.751	0.002	-0.213	0.86	15.69	7.5e-05	0.0053
ENSG00000136536	2007-03-01	0.604	1.52	5.253	38.14	15.64	7.7e-05	0.0054
ENSG00000225611	RP11-70C1.1.1	-5.283	0.026	1.538	2.9	15.64	7.7e-05	0.0054
ENSG00000137642	SORL1	-1.418	0.374	2.253	4.77	15.63	7.7e-05	0.0054
ENSG00000244617	ASPRV1	0.678	1.6	10.422	1371.54	15.54	8.1e-05	0.0057
ENSG00000072840	EVC	-1.899	0.268	1.774	3.42	15.52	8.1e-05	0.0057
ENSG00000213309	RP11-164N20.1.1	7.537	185.757	-0.103	0.93	15.52	8.2e-05	0.0057
ENSG00000184857	TMEM186	-1.273	0.414	2.906	7.49	15.49	8.3e-05	0.0057
ENSG00000124003	MOGAT1	-9.602	0.001	-0.118	0.92	15.49	8.3e-05	0.0057
ENSG00000117115	PADI2	-2.274	0.207	1.501	2.83	15.47	8.4e-05	0.0057
ENSG00000179241	LDLRAD3	-0.69	0.62	4.36	20.54	15.41	8.6e-05	0.0059
ENSG00000116117	PARD3B	1.175	2.258	3.68	12.82	15.4	8.7e-05	0.0059
ENSG00000012223	LTF	3.488	11.223	1.799	3.48	15.39	8.8e-05	0.0059
ENSG00000209082	J01415.1	-0.634	0.644	9.577	763.6	15.38	8.8e-05	0.0059
ENSG00000107105	ELAVL2	1.356	2.559	3.84	14.32	15.36	8.9e-05	0.0059
ENSG00000225178	RPSAP56	0.643	1.561	5.415	42.66	15.35	8.9e-05	0.006
ENSG00000001561	ENPP4	-1.629	0.323	2.382	5.21	15.34	9e-05	0.006
ENSG00000009335	UBE3C	0.583	1.498	6.766	108.83	15.32	9.1e-05	0.006
ENSG00000016602	CLCA4	0.869	1.826	5.52	45.9	15.27	9.3e-05	0.0061
ENSG00000137343	ATAT1	0.587	1.503	5.221	37.3	15.22	9.6e-05	0.0063
ENSG00000119537	KDSR	-0.506	0.704	6.149	70.95	15.21	9.6e-05	0.0063
ENSG00000180354	C7orf41	-0.6	0.66	5.708	52.26	15.21	9.6e-05	0.0063
ENSG00000105852	PON3	-1.305	0.405	4.075	16.85	15.19	9.7e-05	0.0063
ENSG00000132437	DDC	-5.21	0.027	0.451	1.37	15.16	9.9e-05	0.0064
ENSG00000204866	IGFL2	-1.127	0.458	6.361	82.19	15.08	0.0001	0.0066
ENSG00000241612	RP13-585F24.1.1	0.773	1.709	4.355	20.46	15.02	0.00011	0.0068
ENSG00000117906	RCN2	0.56	1.474	7.113	138.4	14.97	0.00011	0.007
ENSG00000148985	PGAP2	-0.61	0.655	4.864	29.13	14.9	0.00011	0.0072
ENSG00000225616	RP4-604A21.1.1	1.186	2.275	2.586	6	14.87	0.00012	0.0073
ENSG00000230384	AC016739.1.1	0.722	1.649	3.799	13.92	14.87	0.00012	0.0073
ENSG00000165458	INPPL1	-0.845	0.557	4.8	27.85	14.85	0.00012	0.0073
ENSG00000169418	NPR1	-1.529	0.347	2.308	4.95	14.84	0.00012	0.0073
ENSG00000099795	NDUFB7	-0.478	0.718	6.425	85.95	14.84	0.00012	0.0073
ENSG00000162040	HS3ST6	-0.632	0.645	5.024	32.55	14.79	0.00012	0.0074
ENSG00000160216	AGPAT3	-0.91	0.532	6.386	83.64	14.77	0.00012	0.0075
ENSG00000167815	PRDX2	-0.759	0.591	8.849	461.15	14.76	0.00012	0.0075
ENSG00000081014	AP4E1	0.543	1.457	4.862	29.07	14.73	0.00012	0.0076
ENSG00000140465	CYP1A1	-4.854	0.035	2.828	7.1	14.72	0.00012	0.0076
ENSG00000113758	DBN1	-0.985	0.505	4.796	27.78	14.72	0.00012	0.0076
ENSG00000170906	NDUFA3	-0.737	0.6	4.304	19.75	14.71	0.00013	0.0076
ENSG00000198947	DMD	0.622	1.539	5.142	35.3	14.7	0.00013	0.0076
ENSG00000093167	LRRFIP2	-0.541	0.687	5.759	54.15	14.68	0.00013	0.0076
ENSG00000105989	WNT2	-3.625	0.081	0.83	1.78	14.66	0.00013	0.0077
ENSG00000153029	MR1	-0.77	0.587	4.134	17.55	14.61	0.00013	0.0079
ENSG00000135063	FAM189A2	-0.983	0.506	3.718	13.16	14.6	0.00013	0.0079
ENSG00000239581	RP11-19G24.1.1	1.234	2.353	2.52	5.73	14.59	0.00013	0.0079
ENSG00000081237	PTPRC	1.887	3.7	3.263	9.6	14.57	0.00013	0.008
ENSG00000256045	MTRNR2L10	-0.71	0.611	5.741	53.49	14.56	0.00014	0.008
ENSG00000100075	SLC25A1	-0.682	0.624	6.059	66.69	14.55	0.00014	0.008
ENSG00000231409	RP11-83J16.1.1	0.988	1.984	3.164	8.97	14.54	0.00014	0.008
ENSG00000158055	GRHL3	0.813	1.757	6.419	85.57	14.54	0.00014	0.008
ENSG00000248527	RP5-857K21.10.1	-0.719	0.608	10	1024.22	14.53	0.00014	0.008
ENSG00000204267	TAP2	1.179	2.265	5.422	42.88	14.47	0.00014	0.0082
ENSG00000250264	XXbac-BPG246D15.9.1	1.179	2.265	5.422	42.88	14.47	0.00014	0.0082
ENSG00000117791	2002-03-01	-1.548	0.342	2.537	5.8	14.47	0.00014	0.0082
ENSG00000124882	EREG	1.01	2.014	5.774	54.71	14.35	0.00015	0.0086
ENSG00000085491	SLC25A24	0.622	1.539	5.011	32.24	14.34	0.00015	0.0086
ENSG00000054598	FOXC1	-1.005	0.498	5.061	33.38	14.34	0.00015	0.0086
ENSG00000144366	GULP1	0.855	1.809	3.383	10.43	14.34	0.00015	0.0086
ENSG00000138336	TET1	1.098	2.14	2.783	6.88	14.33	0.00015	0.0086
ENSG00000144802	NFKBIZ	0.915	1.885	4.595	24.17	14.32	0.00015	0.0086
ENSG00000235508	RPS2P7	0.623	1.54	6.465	88.33	14.31	0.00015	0.0086
ENSG00000253766	RP11-804N13.1.1	2.736	6.664	2.362	5.14	14.3	0.00016	0.0087
ENSG00000259753	RP11-290H9.2.1	-2.88	0.136	0.752	1.68	14.25	0.00016	0.0088
ENSG00000149300	C11orf52	-1.348	0.393	2.093	4.27	14.25	0.00016	0.0088
ENSG00000259207	ITGB3	-2.88	0.136	0.752	1.68	14.25	0.00016	0.0088
ENSG00000226327	RP11-350G13.1.1	0.706	1.631	4.077	16.87	14.21	0.00016	0.009
ENSG00000158887	MPZ	1.468	2.766	3.458	10.99	14.19	0.00017	0.009
ENSG00000123505	AMD1	0.517	1.431	5.773	54.66	14.18	0.00017	0.0091
ENSG00000148090	AUH	-0.787	0.579	4.01	16.12	14.18	0.00017	0.0091
ENSG00000151773	CCDC122	-2.089	0.235	1.398	2.63	14.14	0.00017	0.0092
ENSG00000100344	PNPLA3	-1.005	0.498	4.156	17.82	14.14	0.00017	0.0092
ENSG00000132591	ERAL1	-0.651	0.637	4.59	24.08	14.1	0.00017	0.0093
ENSG00000248498	ASNSP1	-9.348	0.002	-0.593	0.66	14.1	0.00017	0.0093
ENSG00000121281	ADCY7	0.578	1.493	5.228	37.48	14.05	0.00018	0.0095
ENSG00000225416	AC104843.3.1	0.529	1.442	7.217	148.82	14	0.00018	0.0097
ENSG00000106976	DNM1	-0.985	0.505	3.633	12.4	13.98	0.00019	0.0098
ENSG00000226386	RP11-51B10.2.1	-1.7	0.308	2.019	4.05	13.97	0.00019	0.0098
ENSG00000183671	GPR1	1.129	2.187	3.881	14.73	13.96	0.00019	0.0099
ENSG00000196353	CPNE4	1.039	2.054	3.136	8.79	13.93	0.00019	0.01
ENSG00000242110	AMACR	-1.716	0.304	2.058	4.17	13.86	0.0002	0.01
ENSG00000112972	HMGCS1	-1.064	0.478	8.421	342.77	13.85	0.0002	0.01
ENSG00000120690	ELF1	0.541	1.455	5.255	38.19	13.84	0.0002	0.01
ENSG00000108823	SGCA	-2.266	0.208	2.232	4.7	13.82	0.0002	0.01
ENSG00000167996	FTH1	0.587	1.502	5.647	50.11	13.8	0.0002	0.01
ENSG00000124228	DDX27	-0.539	0.688	5.199	36.74	13.79	0.0002	0.01
ENSG00000231663	RP5-827C21.4.1	-1.381	0.384	2.059	4.17	13.79	0.0002	0.01
ENSG00000139974	SLC38A6	-2.629	0.162	1.319	2.49	13.78	0.00021	0.01
ENSG00000136068	FLNB	-0.475	0.72	6.49	89.89	13.78	0.00021	0.01
ENSG00000165813	C10orf118	0.466	1.381	5.481	44.66	13.7	0.00021	0.011
ENSG00000241553	ARPC4	-0.859	0.551	4.75	26.91	13.7	0.00021	0.011
ENSG00000239857	GET4	-0.549	0.683	5.875	58.67	13.68	0.00022	0.011
ENSG00000119689	DLST	-0.469	0.722	5.551	46.89	13.66	0.00022	0.011
ENSG00000180172	RPS12P23	0.8	1.741	6.921	121.19	13.64	0.00022	0.011
ENSG00000115956	PLEK	1.515	2.859	3.222	9.33	13.6	0.00023	0.011
ENSG00000249192	CTB-36O1.3.1	-10.631	0.001	1.251	2.38	13.58	0.00023	0.011
ENSG00000108469	RECQL5	-0.768	0.587	3.754	13.49	13.56	0.00023	0.011
ENSG00000162366	PDZK1IP1	-1.032	0.489	3.039	8.22	13.54	0.00023	0.012
ENSG00000185641	CTD-2287O16.1.1	-2.918	0.132	0.866	1.82	13.53	0.00023	0.012
ENSG00000248515	RP11-608O21.1.1	0.675	1.596	4.457	21.96	13.5	0.00024	0.012
ENSG00000198648	STK39	-0.793	0.577	5.042	32.95	13.48	0.00024	0.012
ENSG00000225475	RP11-377K22.2.1	0.623	1.541	7.177	144.66	13.48	0.00024	0.012
ENSG00000251629	RP11-774D14.1.1	1.393	2.627	1.866	3.64	13.48	0.00024	0.012
ENSG00000260643	RP11-303E16.8.1	-1.215	0.431	2.479	5.58	13.47	0.00024	0.012
ENSG00000240238	RP11-112N19.2.1	0.739	1.669	4.135	17.57	13.47	0.00024	0.012
ENSG00000117280	RAB7L1	0.775	1.712	3.915	15.08	13.45	0.00024	0.012
ENSG00000118194	TNNT2	-2.979	0.127	1.044	2.06	13.44	0.00025	0.012
ENSG00000251660	AC007036.5.1	-0.761	0.59	3.782	13.75	13.44	0.00025	0.012
ENSG00000240087	RP11-254B13.1.1	0.845	1.797	3.317	9.96	13.43	0.00025	0.012
ENSG00000163202	LCE3D	1.839	3.578	7.058	133.24	13.42	0.00025	0.012
ENSG00000213762	ZNF134	-1.104	0.465	2.997	7.98	13.41	0.00025	0.012
ENSG00000197619	ZNF615	-1.603	0.329	2.084	4.24	13.39	0.00025	0.012
ENSG00000171161	ZNF672	0.516	1.43	5.678	51.18	13.37	0.00026	0.012
ENSG00000163820	FYCO1	0.698	1.623	4.681	25.66	13.36	0.00026	0.012
ENSG00000172551	MUCL1	-1.388	0.382	8.646	400.57	13.34	0.00026	0.012
ENSG00000068400	GRIPAP1	-0.952	0.517	2.978	7.88	13.3	0.00027	0.012
ENSG00000110104	CCDC86	-0.863	0.55	4.405	21.19	13.28	0.00027	0.013
ENSG00000141522	ARHGDIA	-0.661	0.632	5.978	63.05	13.28	0.00027	0.013
ENSG00000160209	PDXK	-0.611	0.655	5.63	49.51	13.25	0.00027	0.013
ENSG00000116906	GNPAT	-0.792	0.578	6.239	75.53	13.23	0.00028	0.013
ENSG00000013375	PGM3	-0.835	0.56	3.76	13.55	13.22	0.00028	0.013
ENSG00000140905	GCSH	-1.205	0.434	2.474	5.56	13.22	0.00028	0.013
ENSG00000145934	ODZ2	0.634	1.552	4.788	27.63	13.2	0.00028	0.013
ENSG00000114391	RPL24	0.535	1.449	5.693	51.73	13.2	0.00028	0.013
ENSG00000228224	NACAP1	0.673	1.594	5.288	39.06	13.19	0.00028	0.013
ENSG00000109084	TMEM97	-1.405	0.378	5.822	56.58	13.18	0.00028	0.013
ENSG00000210156	J01415.14	-2	0.25	1.784	3.44	13.17	0.00028	0.013
ENSG00000174453	VWC2L	7.315	159.206	-0.572	0.67	13.17	0.00028	0.013
ENSG00000206052	DOK6	1.852	3.609	1.906	3.75	13.16	0.00029	0.013
ENSG00000089169	RPH3A	0.768	1.703	6.108	68.99	13.15	0.00029	0.013
ENSG00000169083	AR	-1.093	0.469	3.117	8.68	13.15	0.00029	0.013
ENSG00000120075	HOXB5	-7.816	0.004	-0.601	0.66	13.1	0.00029	0.013
ENSG00000181894	ZNF329	-1.501	0.353	2.3	4.93	13.09	0.0003	0.013
ENSG00000122729	ACO1	-1.066	0.478	4.74	26.72	13.05	0.0003	0.013
ENSG00000173599	PC	-1.278	0.412	2.616	6.13	13.04	0.0003	0.014
ENSG00000125772	GPCPD1	-0.666	0.63	4.308	19.81	13.04	0.00031	0.014
ENSG00000163293	NIPAL1	0.557	1.471	6.17	72.01	13	0.00031	0.014
ENSG00000121858	TNFSF10	1.066	2.094	5.179	36.23	12.99	0.00031	0.014
ENSG00000152056	AP1S3	-2.26	0.209	0.959	1.94	12.99	0.00031	0.014
ENSG00000254587	RP11-360K13.1.1	1.096	2.138	2.475	5.56	12.98	0.00032	0.014
ENSG00000134259	NGF	1.51	2.847	3.014	8.08	12.98	0.00032	0.014
ENSG00000096006	CRISP3	-2.08	0.237	3.276	9.69	12.92	0.00033	0.014
ENSG00000165949	IFI27	1.989	3.971	7.596	193.41	12.89	0.00033	0.014
ENSG00000228981	RP11-364L4.1.1	1.205	2.306	3.464	11.04	12.88	0.00033	0.014
ENSG00000229664	RP11-536K7.5.1	0.829	1.777	3.186	9.1	12.88	0.00033	0.014
ENSG00000235175	RPL26P37	1.179	2.264	2.849	7.21	12.85	0.00034	0.014
ENSG00000255819	RP11-277P12.7.1	1.524	2.875	2.713	6.56	12.85	0.00034	0.014
ENSG00000105357	MYH14	-0.732	0.602	5.953	61.95	12.84	0.00034	0.014
ENSG00000141854	AC022098.1	-1.729	0.302	1.695	3.24	12.84	0.00034	0.014
ENSG00000163703	CRELD1	-0.798	0.575	4.234	18.81	12.8	0.00035	0.015
ENSG00000131669	NINJ1	-0.701	0.615	5.609	48.81	12.8	0.00035	0.015
ENSG00000139508	SLC46A3	-1.316	0.402	3.434	10.81	12.8	0.00035	0.015
ENSG00000123975	CKS2	1.113	2.163	3.797	13.9	12.8	0.00035	0.015
ENSG00000164796	CSMD3	1.575	2.979	1.756	3.38	12.8	0.00035	0.015
ENSG00000166946	CCNDBP1	-0.506	0.704	6.489	89.83	12.78	0.00035	0.015
ENSG00000182362	YBEY	-1.006	0.498	3.618	12.28	12.77	0.00035	0.015
ENSG00000110435	PDHX	-0.682	0.623	4.698	25.96	12.76	0.00035	0.015
ENSG00000180190	C8orf42	-3.14	0.113	0.888	1.85	12.73	0.00036	0.015
ENSG00000226888	RP11-561G1.3.1	0.828	1.775	4.118	17.36	12.7	0.00037	0.015
ENSG00000153563	CD8A	5.366	41.248	1.756	3.38	12.7	0.00037	0.015
ENSG00000149925	ALDOA	-0.841	0.558	6.561	94.43	12.69	0.00037	0.015
ENSG00000101474	C20orf3	-1.074	0.475	6.589	96.29	12.68	0.00037	0.015
ENSG00000106635	BCL7B	1.073	2.104	2.78	6.87	12.62	0.00038	0.016
ENSG00000169189	NSMCE1	-0.505	0.705	5.038	32.85	12.62	0.00038	0.016
ENSG00000196511	TPK1	0.733	1.662	3.328	10.04	12.62	0.00038	0.016
ENSG00000258791	LINC00520	-9.224	0.002	-0.327	0.8	12.6	0.00039	0.016
ENSG00000077935	SMC1B	-3.24	0.106	0.843	1.79	12.59	0.00039	0.016
ENSG00000188856	RPSAP47	0.846	1.798	3.25	9.51	12.53	0.0004	0.016
ENSG00000142197	DOPEY2	-0.725	0.605	4.331	20.12	12.51	0.0004	0.016
ENSG00000105552	BCAT2	-1.258	0.418	4.533	23.15	12.51	0.00041	0.016
ENSG00000205209	SCGB2B2	-8.861	0.002	0.13	1.09	12.47	0.00041	0.017
ENSG00000083067	TRPM3	1.174	2.256	2.234	4.7	12.47	0.00041	0.017
ENSG00000122787	AKR1D1	0.794	1.734	5.4	42.24	12.43	0.00042	0.017
ENSG00000050030	KIAA2022	-7.844	0.004	-0.86	0.55	12.4	0.00043	0.017
ENSG00000114948	ADAM23	1.479	2.788	1.313	2.48	12.39	0.00043	0.017
ENSG00000251289	RP5-1007M22.3.1	1.028	2.04	3.667	12.7	12.38	0.00043	0.017
ENSG00000241332	TRNAL37	-0.678	0.625	5.653	50.31	12.37	0.00044	0.017
ENSG00000065911	MTHFD2	0.729	1.657	4.224	18.68	12.36	0.00044	0.017
ENSG00000147475	ERLIN2	-0.624	0.649	4.76	27.1	12.35	0.00044	0.017
ENSG00000241362	RPL36AP43	-0.834	0.561	4.073	16.83	12.34	0.00044	0.017
ENSG00000109819	PPARGC1A	-1.069	0.477	3.041	8.23	12.34	0.00044	0.017
ENSG00000132975	GPR12	-1.366	0.388	3.094	8.54	12.33	0.00045	0.017
ENSG00000119125	GDA	2.846	7.19	3.009	8.05	12.3	0.00045	0.018
ENSG00000136167	LCP1	0.926	1.9	5.412	42.57	12.3	0.00045	0.018
ENSG00000261115	RP11-744I24.1.1	0.983	1.977	2.664	6.34	12.29	0.00045	0.018
ENSG00000196208	GREB1	-1.983	0.253	1.85	3.6	12.26	0.00046	0.018
ENSG00000213096	ZNF254	-2.37	0.193	3.887	14.79	12.23	0.00047	0.018
ENSG00000007908	SELE	1.696	3.239	3.014	8.08	12.19	0.00048	0.019
ENSG00000258077	RP11-114H23.1.1	1.299	2.46	3.242	9.46	12.19	0.00048	0.019
ENSG00000176273	SLC35G1	-1.581	0.334	2.245	4.74	12.15	0.00049	0.019
ENSG00000242527	RP11-159H22.1.1	0.928	1.903	3.488	11.22	12.13	0.0005	0.019
ENSG00000147403	RPL10	0.504	1.418	5.856	57.92	12.1	0.0005	0.019
ENSG00000254673	RP11-598P20.5.1	0.477	1.392	6.188	72.93	12.09	0.00051	0.019
ENSG00000205221	VIT	-1.801	0.287	1.895	3.72	12.08	0.00051	0.019
ENSG00000171612	SLC25A33	-0.701	0.615	3.959	15.56	12.05	0.00052	0.02
ENSG00000162076	FLYWCH2	0.46	1.375	5.946	61.65	12.05	0.00052	0.02
ENSG00000130203	APOE	-0.669	0.629	8.412	340.53	12.04	0.00052	0.02
ENSG00000180353	HCLS1	0.926	1.901	4.028	16.32	12.03	0.00052	0.02
ENSG00000006194	ZNF263	-0.656	0.634	4.14	17.63	12.02	0.00053	0.02
ENSG00000221857	FXYD1	-0.96	0.514	3.561	11.8	12.02	0.00053	0.02
ENSG00000169926	KLF13	0.897	1.862	3.959	15.55	12.01	0.00053	0.02
ENSG00000176624	MEX3C	0.467	1.382	5.455	43.86	12.01	0.00053	0.02
ENSG00000251221	CTC-325J23.3.1	3.017	8.097	0.171	1.13	12.01	0.00053	0.02
ENSG00000135549	PKIB	-0.907	0.533	4.207	18.47	12.01	0.00053	0.02
ENSG00000260032	RP4-550H1.6.1	0.477	1.392	6.859	116.07	12	0.00053	0.02
ENSG00000164626	KCNK5	-1.093	0.469	3.411	10.64	11.97	0.00054	0.02
ENSG00000240881	RP11-713P14.1.1	0.513	1.427	5.951	61.86	11.96	0.00054	0.02
ENSG00000136457	CHAD	-2.225	0.214	1.385	2.61	11.95	0.00055	0.02
ENSG00000007923	DNAJC11	-0.559	0.679	4.618	24.55	11.95	0.00055	0.02
ENSG00000169994	MYO7B	-1.589	0.332	1.888	3.7	11.95	0.00055	0.02
ENSG00000135838	NPL	-1.498	0.354	2.354	5.11	11.95	0.00055	0.02
ENSG00000042832	TG	-2.511	0.175	1.062	2.09	11.95	0.00055	0.02
ENSG00000143028	SYPL2	-3.947	0.065	1.682	3.21	11.94	0.00055	0.02
ENSG00000103876	FAH	-1.368	0.388	2.547	5.84	11.94	0.00055	0.02
ENSG00000124839	RAB17	-8.374	0.003	-0.651	0.64	11.93	0.00055	0.02
ENSG00000185966	LCE3E	1.697	3.243	5.253	38.14	11.91	0.00056	0.02
ENSG00000103479	RBL2	0.521	1.435	5.346	40.66	11.91	0.00056	0.02
ENSG00000172893	DHCR7	-0.834	0.561	6.858	115.97	11.91	0.00056	0.02
ENSG00000086205	FOLH1	0.654	1.574	5.65	50.21	11.91	0.00056	0.02
ENSG00000076826	CAMSAP3	-0.68	0.624	5.219	37.24	11.89	0.00056	0.02
ENSG00000131368	MRPS25	-0.695	0.618	5.331	40.27	11.89	0.00057	0.02
ENSG00000101856	PGRMC1	-0.701	0.615	7.52	183.59	11.88	0.00057	0.02
ENSG00000186480	INSIG1	-1.792	0.289	6.307	79.15	11.87	0.00057	0.02
ENSG00000162706	CADM3	-1.226	0.428	3.733	13.29	11.84	0.00058	0.021
ENSG00000100949	RABGGTA	-0.614	0.653	4.11	17.27	11.84	0.00058	0.021
ENSG00000169515	CCDC8	-8.626	0.003	-0.759	0.59	11.83	0.00058	0.021
ENSG00000227583	RP11-119F7.3.1	1.032	2.046	2.751	6.73	11.81	0.00059	0.021
ENSG00000088808	PPP1R13B	-0.654	0.636	4.368	20.65	11.8	0.00059	0.021
ENSG00000183405	RPS7P1	0.848	1.8	3.207	9.24	11.8	0.00059	0.021
ENSG00000119185	ITGB1BP1	0.649	1.569	4.927	30.43	11.79	0.00059	0.021
ENSG00000143507	DUSP10	1.36	2.567	2.295	4.91	11.77	0.0006	0.021
ENSG00000041982	TNC	0.835	1.783	4.993	31.84	11.76	0.00061	0.021
ENSG00000043462	LCP2	1.212	2.316	3.119	8.69	11.76	0.00061	0.021
ENSG00000103855	CD276	-0.769	0.587	4.228	18.74	11.75	0.00061	0.021
ENSG00000159763	PIP	-1.583	0.334	8.511	364.89	11.74	0.00061	0.021
ENSG00000062282	DGAT2	-0.896	0.537	8.724	422.91	11.73	0.00062	0.021
ENSG00000103723	AP3B2	-1.554	0.341	1.671	3.18	11.72	0.00062	0.021
ENSG00000090382	LYZ	1.559	2.947	5.872	58.58	11.7	0.00062	0.021
ENSG00000138738	PRDM5	1.146	2.213	2.373	5.18	11.7	0.00062	0.021
ENSG00000179344	HLA-DQB1	0.833	1.781	7.299	157.43	11.69	0.00063	0.022
ENSG00000120437	ACAT2	-0.906	0.534	6.609	97.62	11.66	0.00064	0.022
ENSG00000169442	CD52	0.958	1.943	4.898	29.82	11.65	0.00064	0.022
ENSG00000183798	EMILIN3	-2.077	0.237	2.788	6.91	11.65	0.00064	0.022
ENSG00000188739	RBM34	0.379	1.3	6.343	81.19	11.64	0.00065	0.022
ENSG00000219545	AC006465.3.1	-1.362	0.389	2.595	6.04	11.63	0.00065	0.022
ENSG00000215030	AC073621.1.1	-0.749	0.595	6.011	64.51	11.62	0.00065	0.022
ENSG00000166123	GPT2	-0.735	0.601	5.832	56.95	11.61	0.00066	0.022
ENSG00000213293	CTD-2666L21.3.1	0.468	1.383	5.559	47.14	11.6	0.00066	0.022
ENSG00000226292	RP11-7G12.1.1	1.479	2.787	1.422	2.68	11.58	0.00067	0.022
ENSG00000168490	PHYHIP	-1.096	0.468	3.564	11.82	11.58	0.00067	0.022
ENSG00000169752	NRG4	-3.863	0.069	0.157	1.11	11.57	0.00067	0.023
ENSG00000256525	POLG2	0.8	1.741	3.603	12.15	11.55	0.00068	0.023
ENSG00000125637	PSD4	-0.749	0.595	3.808	14	11.55	0.00068	0.023
ENSG00000259080	RP11-158I13.2.1	-0.803	0.573	3.291	9.79	11.55	0.00068	0.023
ENSG00000243943	ZNF512	-0.803	0.573	3.291	9.79	11.55	0.00068	0.023
ENSG00000114054	PCCB	-0.597	0.661	5.279	38.82	11.54	0.00068	0.023
ENSG00000187997	C17orf99	0.54	1.454	5.388	41.89	11.54	0.00068	0.023
ENSG00000197982	C1orf122	-0.893	0.539	6.786	110.36	11.51	0.00069	0.023
ENSG00000115042	FAHD2A	-0.74	0.599	3.639	12.46	11.49	0.0007	0.023
ENSG00000167720	SRR	-1.506	0.352	1.723	3.3	11.49	0.0007	0.023
ENSG00000231770	AC046143.5.1	-3.857	0.069	0.064	1.05	11.48	0.0007	0.023
ENSG00000125347	IRF1	1.74	3.341	4.683	25.69	11.48	0.0007	0.023
ENSG00000139144	PIK3C2G	-0.928	0.526	3.191	9.13	11.48	0.0007	0.023
ENSG00000152926	ZNF117	-1.65	0.319	5.095	34.19	11.47	0.00071	0.023
ENSG00000250954	RP11-79E3.3.1	1.139	2.202	2.828	7.1	11.47	0.00071	0.023
ENSG00000142065	ZFP14	-7.735	0.005	-0.394	0.76	11.46	0.00071	0.023
ENSG00000120158	RCL1	-0.778	0.583	3.978	15.75	11.43	0.00072	0.023
ENSG00000044090	CUL7	-1.194	0.437	2.418	5.34	11.43	0.00072	0.023
ENSG00000233836	RP11-255H23.2.1	-0.911	0.532	4.044	16.5	11.43	0.00072	0.023
ENSG00000101407	TTI1	-0.905	0.534	2.746	6.71	11.42	0.00072	0.023
ENSG00000159398	CES5A	3.376	10.383	0.12	1.09	11.42	0.00073	0.023
ENSG00000103740	ACSBG1	-1.797	0.288	6.58	95.65	11.42	0.00073	0.023
ENSG00000180357	ZNF609	-0.771	0.586	3.638	12.45	11.42	0.00073	0.023
ENSG00000066468	FGFR2	-0.529	0.693	6.23	75.08	11.41	0.00073	0.023
ENSG00000120306	C5orf32	-0.555	0.681	5.351	40.81	11.41	0.00073	0.023
ENSG00000224597	RP11-534G20.3.1	-0.957	0.515	3.166	8.97	11.4	0.00073	0.023
ENSG00000206990	Y_RNA	-4.138	0.057	-0.076	0.95	11.38	0.00074	0.024
ENSG00000261487	AC135048.13.1	-0.671	0.628	4.199	18.36	11.38	0.00074	0.024
ENSG00000047936	ROS1	-3.679	0.078	0.698	1.62	11.37	0.00075	0.024
ENSG00000204740	C10orf112	1.236	2.355	3.005	8.03	11.36	0.00075	0.024
ENSG00000186105	LRRC70	-3.61	0.082	0.271	1.21	11.36	0.00075	0.024
ENSG00000247627	MTND4P12	-0.61	0.655	6.413	85.2	11.34	0.00076	0.024
ENSG00000151376	ME3	-1.273	0.414	2.201	4.6	11.3	0.00078	0.024
ENSG00000120725	SIL1	-0.809	0.571	3.285	9.75	11.27	0.00079	0.025
ENSG00000259606	RP11-316E14.6.1	-0.544	0.686	4.77	27.28	11.27	0.00079	0.025
ENSG00000182379	NXPH4	-1.115	0.462	3.379	10.4	11.27	0.00079	0.025
ENSG00000169435	RASSF6	-1.803	0.286	1.89	3.71	11.24	0.0008	0.025
ENSG00000011523	CEP68	-0.645	0.64	4.058	16.66	11.24	0.0008	0.025
ENSG00000168461	RAB31	0.736	1.666	4.199	18.37	11.22	0.00081	0.025
ENSG00000121680	PEX16	-1.084	0.472	3.136	8.79	11.22	0.00081	0.025
ENSG00000128849	CGNL1	-1.248	0.421	2.377	5.19	11.21	0.00081	0.025
ENSG00000122515	ZMIZ2	-0.577	0.671	4.891	29.68	11.2	0.00082	0.025
ENSG00000243024	RPS11P6	0.551	1.465	5.797	55.59	11.2	0.00082	0.025
ENSG00000178372	CALML5	0.716	1.643	11.371	2647.96	11.19	0.00082	0.025
ENSG00000242208	RPL5P29	1.256	2.388	1.849	3.6	11.17	0.00083	0.026
ENSG00000226945	RP11-564A8.4.1	0.486	1.4	5.768	54.49	11.16	0.00084	0.026
ENSG00000130529	TRPM4	-0.567	0.675	4.332	20.13	11.11	0.00086	0.026
ENSG00000130208	APOC1	-1.745	0.298	6.164	71.72	11.09	0.00087	0.026
ENSG00000244553	RP5-1092A11.3.1	-1.059	0.48	2.246	4.74	11.09	0.00087	0.026
ENSG00000128595	CALU	0.596	1.512	4.874	29.32	11.08	0.00087	0.026
ENSG00000196544	C17orf59	0.452	1.368	5.314	39.79	11.07	0.00088	0.026
ENSG00000005022	SLC25A5	1.044	2.062	3.959	15.55	11.07	0.00088	0.026
ENSG00000065371	ROPN1	-8.92	0.002	-0.588	0.67	11.05	0.00089	0.027
ENSG00000183657	AC078953.1	-8.381	0.003	-0.2	0.87	11.05	0.00089	0.027
ENSG00000147113	CXorf36	-2.157	0.224	1.311	2.48	11.04	0.00089	0.027
ENSG00000188730	VWC2	1.036	2.051	3.288	9.77	11.04	0.00089	0.027
ENSG00000184349	EFNA5	-0.739	0.599	4.24	18.89	11.04	0.00089	0.027
ENSG00000164828	SUN1	-0.463	0.725	7.379	166.47	11.04	0.00089	0.027
ENSG00000134202	GSTM3	-0.768	0.587	6.651	100.5	11.04	0.00089	0.027
ENSG00000111266	DUSP16	-1.564	0.338	2.001	4	11.03	0.0009	0.027
ENSG00000131941	RHPN2	-2.036	0.244	1.091	2.13	11.03	0.0009	0.027
ENSG00000166949	SMAD3	-0.558	0.679	4.733	26.59	11.02	0.0009	0.027
ENSG00000163584	RPL22L1	0.54	1.454	7.719	210.71	11.01	0.00091	0.027
ENSG00000231177	GHRLOS2	-7.71	0.005	-0.303	0.81	11.01	0.00091	0.027
ENSG00000173610	UGT2A1	-2.284	0.205	2.586	6.01	10.99	0.00092	0.027
ENSG00000083857	FAT1	0.581	1.496	6.089	68.06	10.99	0.00092	0.027
ENSG00000185222	WBP5	0.42	1.338	6.157	71.34	10.99	0.00092	0.027
ENSG00000254154	SEC16B	-0.723	0.606	3.63	12.38	10.98	0.00092	0.027
ENSG00000126460	PRRG2	-1.167	0.445	2.398	5.27	10.96	0.00093	0.027
ENSG00000120341	SEC16B.1	-0.722	0.606	3.626	12.35	10.96	0.00093	0.027
ENSG00000104973	MED25	-0.955	0.516	2.936	7.65	10.95	0.00094	0.027
ENSG00000189334	S100A14	0.505	1.419	7.752	215.58	10.94	0.00094	0.027
ENSG00000240463	RPS19P3	0.458	1.374	6.985	126.66	10.93	0.00095	0.028
ENSG00000233937	CTC-338M12.4.1	-0.865	0.549	3.356	10.24	10.92	0.00095	0.028
ENSG00000117228	GBP1	1.901	3.735	4.812	28.09	10.89	0.00096	0.028
ENSG00000231689	AC068718.1.1	2.326	5.015	1.207	2.31	10.89	0.00097	0.028
ENSG00000137073	UBAP2	-0.604	0.658	4.707	26.11	10.89	0.00097	0.028
ENSG00000166794	PPIB	-1.109	0.464	2.608	6.1	10.88	0.00097	0.028
ENSG00000198736	SEPX1	-0.776	0.584	6.112	69.14	10.86	0.00098	0.028
ENSG00000248161	RP11-499E18.1.1	-8.005	0.004	-0.779	0.58	10.86	0.00098	0.028
ENSG00000229648	AC016753.7.1	2.424	5.366	0.436	1.35	10.86	0.00098	0.028
ENSG00000118181	RPS25	0.507	1.421	5.282	38.92	10.85	0.00099	0.028
ENSG00000259225	RP11-1008C21.1.1	-7.298	0.006	-0.021	0.99	10.85	0.00099	0.028
ENSG00000166548	TK2	-0.898	0.536	3.163	8.96	10.85	0.00099	0.028
ENSG00000103249	CLCN7	-0.542	0.687	4.518	22.91	10.84	0.00099	0.028
ENSG00000150782	IL18	0.538	1.452	5.41	42.5	10.84	0.00099	0.028
ENSG00000117054	ACADM	-1.264	0.416	6.89	118.63	10.84	0.00099	0.028
ENSG00000241287	XXbac-BPG254F23.6.3	0.775	1.711	7.162	143.19	10.8	0.001	0.029
ENSG00000142552	RCN3	-1.506	0.352	2.949	7.72	10.8	0.001	0.029
ENSG00000139364	TMEM132B	-3.464	0.091	0.493	1.41	10.79	0.001	0.029
ENSG00000240669	RP11-555K12.2.1	1.044	2.061	2.849	7.2	10.78	0.001	0.029
ENSG00000120942	UBIAD1	-1.252	0.42	4.949	30.88	10.78	0.001	0.029
ENSG00000198496	NBR2	-1.854	0.277	1.584	3	10.76	0.001	0.029
ENSG00000184575	XPOT	0.391	1.312	6.319	79.84	10.76	0.001	0.029
ENSG00000204580	DDR1	-0.496	0.709	7.449	174.75	10.75	0.001	0.029
ENSG00000163050	ADCK3	-0.618	0.651	4.847	28.78	10.75	0.001	0.029
ENSG00000167968	DNASE1L2	-0.958	0.515	4.128	17.49	10.74	0.001	0.029
ENSG00000074603	DPP8	0.455	1.371	5.663	50.68	10.74	0.0011	0.029
ENSG00000157823	AP3S2	-0.609	0.656	4.969	31.32	10.73	0.0011	0.029
ENSG00000077498	TYR	0.798	1.739	4.177	18.09	10.71	0.0011	0.029
ENSG00000101150	TPD52L2	-0.801	0.574	4.603	24.3	10.71	0.0011	0.029
ENSG00000100380	ST13	-0.425	0.745	6.586	96.1	10.69	0.0011	0.03
ENSG00000250021	C15orf38-AP3S2	-0.525	0.695	5.077	33.75	10.69	0.0011	0.03
ENSG00000104381	GDAP1	0.94	1.919	3.061	8.35	10.69	0.0011	0.03
ENSG00000170271	C5orf4	-0.878	0.544	6.143	70.67	10.67	0.0011	0.03
ENSG00000151474	FRMD4A	-0.605	0.657	4.743	26.78	10.67	0.0011	0.03
ENSG00000060642	PIGV	-0.858	0.552	3.375	10.37	10.66	0.0011	0.03
ENSG00000160221	C21orf33	-0.545	0.685	6.491	89.94	10.65	0.0011	0.03
ENSG00000241105	RP11-333A23.2.1	-3.807	0.071	0.189	1.14	10.64	0.0011	0.03
ENSG00000198900	TOP1	0.507	1.422	5.346	40.68	10.62	0.0011	0.03
ENSG00000135069	PSAT1	0.899	1.864	3.163	8.96	10.62	0.0011	0.03
ENSG00000104219	ZDHHC2	-1.232	0.426	2.751	6.73	10.61	0.0011	0.031
ENSG00000254632	RP11-21L23.4.1	-4.811	0.036	-0.263	0.83	10.6	0.0011	0.031
ENSG00000075234	TTC38	-0.922	0.528	3.973	15.7	10.6	0.0011	0.031
ENSG00000167768	KRT1	0.292	1.225	14.049	16949	10.59	0.0011	0.031
ENSG00000145649	GZMA	4.276	19.375	2.101	4.29	10.58	0.0011	0.031
ENSG00000255494	KIAA1456	-8.366	0.003	-0.726	0.6	10.58	0.0011	0.031
ENSG00000204335	SP5	-2.081	0.236	0.708	1.63	10.57	0.0011	0.031
ENSG00000255240	RP11-142C4.6.1	1.533	2.894	1.36	2.57	10.56	0.0012	0.031
ENSG00000260851	RP11-403P17.5.1	-0.889	0.54	3.16	8.94	10.54	0.0012	0.031
ENSG00000231181	RP13-15M17.1.1	-0.921	0.528	3.016	8.09	10.52	0.0012	0.032
ENSG00000101098	RIMS4	-8.737	0.002	-0.44	0.74	10.51	0.0012	0.032
ENSG00000012660	ELOVL5	-1.432	0.371	6.511	91.22	10.51	0.0012	0.032
ENSG00000251567	RP11-775H9.2.1	1.157	2.231	3.78	13.74	10.5	0.0012	0.032
ENSG00000261650	RP11-474D1.4.1	1.367	2.579	1.017	2.02	10.5	0.0012	0.032
ENSG00000214039	RP11-474D1.3.1	1.367	2.579	1.017	2.02	10.5	0.0012	0.032
ENSG00000131069	ACSS2	-0.684	0.622	6.475	88.98	10.49	0.0012	0.032
ENSG00000117758	STX12	-0.434	0.74	6.198	73.42	10.49	0.0012	0.032
ENSG00000197296	FITM2	-0.729	0.603	4.297	19.66	10.49	0.0012	0.032
ENSG00000095713	CRTAC1	-1.346	0.393	1.862	3.64	10.48	0.0012	0.032
ENSG00000141469	SLC14A1	-1.587	0.333	2.773	6.84	10.47	0.0012	0.032
ENSG00000174599	TRAM1L1	-2.318	0.201	0.927	1.9	10.47	0.0012	0.032
ENSG00000101654	RNMT	0.483	1.397	5.11	34.54	10.47	0.0012	0.032
ENSG00000203786	KPRP	0.644	1.562	9.677	818.74	10.46	0.0012	0.032
ENSG00000119596	YLPM1	-0.528	0.693	4.76	27.09	10.44	0.0012	0.032
ENSG00000102109	PCSK1N	-2.049	0.242	3.38	10.41	10.44	0.0012	0.032
ENSG00000167642	SPINT2	-0.515	0.7	6.811	112.27	10.41	0.0013	0.033
ENSG00000154153	FAM134B	-0.833	0.561	4.869	29.22	10.36	0.0013	0.033
ENSG00000035664	DAPK2	-1.018	0.494	3.979	15.77	10.35	0.0013	0.034
ENSG00000106261	ZKSCAN1	-0.436	0.739	6.025	65.12	10.35	0.0013	0.034
ENSG00000169255	B3GALNT1	-1.116	0.461	2.52	5.74	10.34	0.0013	0.034
ENSG00000223968	AC098614.1.1	0.565	1.48	5.151	35.54	10.33	0.0013	0.034
ENSG00000122376	FAM35A	0.726	1.654	3.664	12.68	10.32	0.0013	0.034
ENSG00000204950	LRRC10B	-8.666	0.002	-1.149	0.45	10.3	0.0013	0.034
ENSG00000156136	DCK	0.617	1.533	4.382	20.85	10.3	0.0013	0.034
ENSG00000166478	ZNF143	-1.533	0.346	1.78	3.43	10.29	0.0013	0.034
ENSG00000177674	AGTRAP	-0.601	0.659	5.131	35.04	10.29	0.0013	0.034
ENSG00000184343	SRPK3	-1.715	0.305	1.509	2.85	10.29	0.0013	0.034
ENSG00000176593	CTD-2368P22.1.1	-3.843	0.07	-0.229	0.85	10.29	0.0013	0.034
ENSG00000130600	H19	-1.361	0.389	4.949	30.88	10.29	0.0013	0.034
ENSG00000146938	NLGN4X	1.52	2.867	1.389	2.62	10.28	0.0013	0.034
ENSG00000245571	AP001258.4.1	-2.11	0.232	0.663	1.58	10.28	0.0013	0.034
ENSG00000175756	AURKAIP1	-0.829	0.563	3.386	10.46	10.23	0.0014	0.035
ENSG00000223346	RP11-348I14.4.1	-8.338	0.003	-0.846	0.56	10.23	0.0014	0.035
ENSG00000242931	RP11-666A8.1.1	0.995	1.993	2.335	5.05	10.22	0.0014	0.035
ENSG00000075673	ATP12A	-3.775	0.073	1.435	2.7	10.22	0.0014	0.035
ENSG00000001626	CFTR	-1.563	0.338	1.633	3.1	10.21	0.0014	0.035
ENSG00000077942	FBLN1	-0.769	0.587	8.933	488.66	10.19	0.0014	0.035
ENSG00000214046	C19orf42	-0.413	0.751	5.422	42.87	10.18	0.0014	0.036
ENSG00000167645	YIF1B	-0.807	0.572	3.864	14.56	10.18	0.0014	0.036
ENSG00000180902	D2HGDH	-0.529	0.693	5.262	38.36	10.18	0.0014	0.036
ENSG00000066926	FECH	-0.754	0.593	3.396	10.53	10.17	0.0014	0.036
ENSG00000227036	AC007639.1.1	0.749	1.68	4.763	27.14	10.15	0.0014	0.036
ENSG00000111271	ACAD10	-1.838	0.28	1.34	2.53	10.15	0.0014	0.036
ENSG00000109016	DHRS7B	-0.605	0.658	4.634	24.84	10.14	0.0014	0.036
ENSG00000161265	U2AF1L4	-0.752	0.594	3.566	11.84	10.14	0.0014	0.036
ENSG00000167608	TMC4	-1.308	0.404	2.133	4.39	10.14	0.0015	0.036
ENSG00000083807	SLC27A5	-2.161	0.224	1.063	2.09	10.13	0.0015	0.036
ENSG00000157224	CLDN12	-0.463	0.726	5.02	32.45	10.13	0.0015	0.036
ENSG00000081320	STK17B	0.592	1.508	4.606	24.35	10.12	0.0015	0.036
ENSG00000256092	RP13-942N8.1.1	-2.107	0.232	1.087	2.12	10.12	0.0015	0.036
ENSG00000212769	HMGN2P8	1.141	2.205	1.97	3.92	10.12	0.0015	0.036
ENSG00000134109	EDEM1	0.42	1.338	5.488	44.88	10.11	0.0015	0.036
ENSG00000065802	ASB1	-0.72	0.607	3.307	9.9	10.1	0.0015	0.036
ENSG00000137806	NDUFAF1	-0.739	0.599	3.557	11.77	10.09	0.0015	0.036
ENSG00000176194	CIDEA	-1.878	0.272	5.082	33.87	10.09	0.0015	0.036
ENSG00000146054	TRIM7	0.498	1.412	6.46	88.03	10.09	0.0015	0.036
ENSG00000114270	COL7A1	-0.506	0.704	7.141	141.16	10.08	0.0015	0.036
ENSG00000210154	J01415.13	-1.214	0.431	2.472	5.55	10.08	0.0015	0.036
ENSG00000131711	MAP1B	-0.521	0.697	5.094	34.15	10.08	0.0015	0.036
ENSG00000249035	CTB-113P19.1.1	1.348	2.546	2.073	4.21	10.07	0.0015	0.036
ENSG00000166401	SERPINB8	0.504	1.418	6.813	112.43	10.06	0.0015	0.037
ENSG00000163131	CTSS	1.224	2.335	4.67	25.45	10.06	0.0015	0.037
ENSG00000184792	OSBP2	-1.116	0.461	2.456	5.49	10.05	0.0015	0.037
ENSG00000168306	ACOX2	-1.732	0.301	2.469	5.54	10.03	0.0015	0.037
ENSG00000019549	SNAI2	0.825	1.771	5.091	34.09	10.03	0.0015	0.037
ENSG00000104823	ECH1	-0.628	0.647	6.61	97.66	10.02	0.0015	0.037
ENSG00000161970	RPL26	0.532	1.446	5.105	34.41	10.02	0.0016	0.037
ENSG00000122121	XPNPEP2	-3.476	0.09	0.316	1.25	10.01	0.0016	0.037
ENSG00000115252	PDE1A	1.207	2.308	2.227	4.68	10.01	0.0016	0.037
ENSG00000214100	AC079776.2.1	-9.168	0.002	-0.58	0.67	10	0.0016	0.037
ENSG00000174951	FUT1	1.023	2.033	2.586	6.01	9.99	0.0016	0.037
ENSG00000166825	ANPEP	-0.704	0.614	4.294	19.62	9.99	0.0016	0.038
ENSG00000179912	R3HDM2	-0.542	0.687	4.572	23.78	9.99	0.0016	0.038
ENSG00000176406	RIMS2	2.292	4.897	0.645	1.56	9.98	0.0016	0.038
ENSG00000063587	ZNF275	-2.178	0.221	0.761	1.7	9.96	0.0016	0.038
ENSG00000243768	LL0XNC01-37G1.1.1	-2.178	0.221	0.761	1.7	9.95	0.0016	0.038
ENSG00000164509	IL31RA	1.665	3.172	1.786	3.45	9.95	0.0016	0.038
ENSG00000227468	AL928742.12.1	-3.362	0.097	0.605	1.52	9.94	0.0016	0.038
ENSG00000211891	IGHE	-3.362	0.097	0.605	1.52	9.94	0.0016	0.038
ENSG00000129515	SNX6	0.421	1.339	7.133	140.39	9.93	0.0016	0.038
ENSG00000111863	C6orf105	-0.873	0.546	5.388	41.88	9.93	0.0016	0.038
ENSG00000226855	RP11-350G8.3.1	0.609	1.525	5.13	35.02	9.93	0.0016	0.038
ENSG00000237920	RP11-350G8.4.1	0.609	1.525	5.13	35.02	9.92	0.0016	0.038
ENSG00000164104	HMGB2	0.79	1.729	3.733	13.3	9.91	0.0016	0.038
ENSG00000144362	PHOSPHO2	-2.306	0.202	1.205	2.31	9.9	0.0016	0.039
ENSG00000167705	RILP	-0.985	0.505	3.132	8.76	9.9	0.0017	0.039
ENSG00000248487	ABHD14A	-1.025	0.491	2.698	6.49	9.88	0.0017	0.039
ENSG00000101000	PROCR	-1.851	0.277	1.667	3.17	9.88	0.0017	0.039
ENSG00000230207	RP11-87M1.1.1	1.014	2.019	4.155	17.81	9.88	0.0017	0.039
ENSG00000261126	RP11-795F19.1.1	-0.642	0.641	4.052	16.59	9.88	0.0017	0.039
ENSG00000179818	PCBP1-AS1	-1.097	0.468	2.322	5	9.88	0.0017	0.039
ENSG00000084710	EFR3B	1.463	2.757	1.191	2.28	9.87	0.0017	0.039
ENSG00000237651	C2orf74	-0.964	0.513	3.878	14.71	9.86	0.0017	0.039
ENSG00000164266	SPINK1	-2.146	0.226	1.457	2.75	9.84	0.0017	0.039
ENSG00000138496	PARP9	1.204	2.304	5.123	34.84	9.84	0.0017	0.039
ENSG00000181019	NQO1	-0.984	0.505	2.973	7.85	9.84	0.0017	0.039
ENSG00000109101	FOXN1	0.517	1.431	6.274	77.37	9.84	0.0017	0.039
ENSG00000234431	AC007283.5.1	-1.255	0.419	2.247	4.75	9.83	0.0017	0.039
ENSG00000204287	HLA-DRA	0.852	1.805	8.531	369.97	9.82	0.0017	0.04
ENSG00000114771	AADAC	0.936	1.914	4.905	29.97	9.81	0.0017	0.04
ENSG00000090097	PCBP4	-0.483	0.716	5.959	62.19	9.81	0.0017	0.04
ENSG00000161558	TMEM143	-1.216	0.431	1.883	3.69	9.81	0.0017	0.04
ENSG00000257767	RP11-162P23.2.1	-1.742	0.299	1.243	2.37	9.81	0.0017	0.04
ENSG00000180644	PRF1	3.028	8.156	0.866	1.82	9.8	0.0017	0.04
ENSG00000112473	SLC39A7	-0.659	0.633	3.777	13.71	9.8	0.0017	0.04
ENSG00000137103	TMEM8B	-0.871	0.547	3.129	8.75	9.79	0.0018	0.04
ENSG00000100744	C14orf129	0.486	1.4	5.099	34.28	9.79	0.0018	0.04
ENSG00000182541	LIMK2	-0.4	0.758	5.96	62.24	9.78	0.0018	0.04
ENSG00000121417	ZNF211	-1.157	0.448	2.216	4.65	9.76	0.0018	0.04
ENSG00000108960	MMD	0.613	1.53	5.355	40.94	9.74	0.0018	0.041
ENSG00000166133	RPUSD2	-0.736	0.6	3.162	8.95	9.74	0.0018	0.041
ENSG00000172992	DCAKD	-0.544	0.686	4.796	27.78	9.73	0.0018	0.041
ENSG00000161570	CCL5	3.876	14.687	1.885	3.69	9.72	0.0018	0.041
ENSG00000259045	RP11-320M16.1.1	-3.602	0.082	-0.208	0.87	9.72	0.0018	0.041
ENSG00000260408	RP11-517M22.1.1	-9.165	0.002	-0.711	0.61	9.72	0.0018	0.041
ENSG00000076258	FMO4	-2.711	0.153	0.42	1.34	9.71	0.0018	0.041
ENSG00000259347	RP11-798K3.2.1	0.598	1.514	4.344	20.31	9.71	0.0018	0.041
ENSG00000161671	C19orf63	-0.45	0.732	5.878	58.8	9.7	0.0018	0.041
ENSG00000165698	C9orf9	-0.659	0.633	4.046	16.51	9.69	0.0019	0.041
ENSG00000246662	LINC00535	1.386	2.614	4.442	21.73	9.67	0.0019	0.042
ENSG00000149932	TMEM219	-0.388	0.764	6.52	91.76	9.66	0.0019	0.042
ENSG00000151025	GPR158	1.813	3.514	1.775	3.42	9.65	0.0019	0.042
ENSG00000213433	RP11-54C4.1.1	0.701	1.625	3.868	14.6	9.65	0.0019	0.042
ENSG00000121892	PDS5A	0.353	1.277	6.339	80.93	9.64	0.0019	0.042
ENSG00000120832	MTERFD3	-0.778	0.583	3.121	8.7	9.63	0.0019	0.042
ENSG00000169862	CTNND2	1.445	2.723	2.023	4.06	9.63	0.0019	0.042
ENSG00000120708	TGFBI	-0.623	0.65	7.173	144.29	9.63	0.0019	0.042
ENSG00000247092	SNHG10	-1.03	0.49	3.285	9.75	9.62	0.0019	0.042
ENSG00000176978	DPP7	-0.787	0.58	4.505	22.71	9.61	0.0019	0.042
ENSG00000134240	HMGCS2	-0.964	0.513	4.183	18.16	9.61	0.0019	0.042
ENSG00000188227	ZNF793	-3.288	0.102	-0.15	0.9	9.6	0.0019	0.043
ENSG00000103356	EARS2	-0.951	0.517	3.129	8.75	9.59	0.002	0.043
ENSG00000144642	RBMS3	-1.924	0.264	1.456	2.74	9.59	0.002	0.043
ENSG00000123094	RASSF8	-1.554	0.34	1.41	2.66	9.58	0.002	0.043
ENSG00000228794	RP11-206L10.11.1	-8.082	0.004	-1.056	0.48	9.58	0.002	0.043
ENSG00000141068	KSR1	-0.704	0.614	3.545	11.67	9.57	0.002	0.043
ENSG00000215039	LOC678655.1	-1.854	0.277	1.082	2.12	9.56	0.002	0.043
ENSG00000233839	RP11-389O22.4.1	0.518	1.432	5.043	32.97	9.55	0.002	0.043
ENSG00000259484	RP11-323F24.1.1	-1.885	0.271	1.933	3.82	9.55	0.002	0.043
ENSG00000127688	GAN	0.607	1.523	4.813	28.11	9.55	0.002	0.043
ENSG00000087128	TMPRSS11E	-2.309	0.202	3.702	13.02	9.53	0.002	0.043
ENSG00000136514	RTP4	2.783	6.885	1.492	2.81	9.53	0.002	0.043
ENSG00000227372	TP73-AS1	-0.974	0.509	2.337	5.05	9.53	0.002	0.043
ENSG00000026652	AGPAT4	-2.31	0.202	1.343	2.54	9.53	0.002	0.043
ENSG00000131730	CKMT2	-3.366	0.097	0.429	1.35	9.53	0.002	0.043
ENSG00000110700	RPS13	0.547	1.461	4.388	20.93	9.52	0.002	0.044
ENSG00000166816	LDHD	-3.262	0.104	1.963	3.9	9.52	0.002	0.044
ENSG00000244187	TMEM141	-0.427	0.744	6.449	87.37	9.51	0.002	0.044
ENSG00000011376	LARS2	-0.668	0.629	3.295	9.82	9.5	0.0021	0.044
ENSG00000123415	SMUG1	-0.585	0.666	4.759	27.08	9.5	0.0021	0.044
ENSG00000186417	GLDN	-0.828	0.563	3.469	11.07	9.49	0.0021	0.044
ENSG00000103248	MTHFSD	-1.001	0.5	2.752	6.74	9.49	0.0021	0.044
ENSG00000155011	DKK2	0.845	1.796	3.906	14.99	9.49	0.0021	0.044
ENSG00000235664	AC005682.8.1	-8.719	0.002	-1.233	0.43	9.49	0.0021	0.044
ENSG00000085063	CD59	-0.5	0.707	8.857	463.71	9.48	0.0021	0.044
ENSG00000184612	RP1-273P12.3.1	0.87	1.828	3.121	8.7	9.48	0.0021	0.044
ENSG00000211445	GPX3	-1.463	0.363	7.005	128.45	9.47	0.0021	0.044
ENSG00000137992	DBT	-1.232	0.426	1.979	3.94	9.46	0.0021	0.044
ENSG00000231718	RP11-382E9.1.1	0.623	1.54	4.472	22.2	9.45	0.0021	0.044
ENSG00000077684	PHF17	-0.634	0.644	4.289	19.55	9.45	0.0021	0.044
ENSG00000096093	EFHC1	-0.725	0.605	3.447	10.91	9.45	0.0021	0.044
ENSG00000158636	C11orf30	-1.372	0.386	2.027	4.08	9.44	0.0021	0.044
ENSG00000169814	BTD	-0.87	0.547	3.27	9.64	9.44	0.0021	0.044
ENSG00000068654	POLR1A	-0.954	0.516	2.338	5.06	9.44	0.0021	0.044
ENSG00000138796	HADH	-0.53	0.693	5.545	46.69	9.43	0.0021	0.045
ENSG00000219470	RP3-337H4.6.1	0.683	1.605	3.474	11.11	9.43	0.0021	0.045
ENSG00000144026	ZNF514	-0.873	0.546	2.915	7.54	9.42	0.0021	0.045
ENSG00000169738	DCXR	-0.499	0.708	6.086	67.95	9.42	0.0021	0.045
ENSG00000214756	METTL12	-0.533	0.691	4.374	20.74	9.41	0.0022	0.045
ENSG00000129422	MTUS1	-0.418	0.748	5.348	40.74	9.41	0.0022	0.045
ENSG00000117448	AKR1A1	-0.493	0.71	7.087	135.98	9.41	0.0022	0.045
ENSG00000187764	SEMA4D	0.517	1.431	5.919	60.53	9.41	0.0022	0.045
ENSG00000109929	SC5DL	-0.801	0.574	6.153	71.18	9.4	0.0022	0.045
ENSG00000257329	RP11-290L1.5.1	1.267	2.407	1.392	2.63	9.4	0.0022	0.045
ENSG00000249853	HS3ST5	0.709	1.634	3.246	9.49	9.4	0.0022	0.045
ENSG00000131374	TBC1D5	0.458	1.373	5.467	44.24	9.39	0.0022	0.045
ENSG00000233747	RP11-219F1.1.1	0.71	1.636	3.48	11.16	9.39	0.0022	0.045
ENSG00000164687	FABP5	0.94	1.919	3.046	8.26	9.38	0.0022	0.045
ENSG00000134909	ARHGAP32	-0.499	0.708	4.62	24.59	9.38	0.0022	0.045
ENSG00000197147	LRRC8B	0.866	1.822	4.088	17.01	9.37	0.0022	0.045
ENSG00000169499	PLEKHA2	0.447	1.364	5.339	40.47	9.36	0.0022	0.045
ENSG00000236976	RP11-165H4.2.1	0.679	1.602	5.094	34.15	9.36	0.0022	0.045
ENSG00000115286	NDUFS7	-0.478	0.718	5.698	51.93	9.35	0.0022	0.045
ENSG00000178209	PLEC	-0.828	0.563	3.986	15.84	9.35	0.0022	0.045
ENSG00000088756	ARHGAP28	-2.587	0.166	0.771	1.71	9.35	0.0022	0.045
ENSG00000169710	FASN	-1.059	0.48	6.967	125.07	9.35	0.0022	0.045
ENSG00000118322	ATP10B	0.53	1.444	4.637	24.87	9.34	0.0022	0.045
ENSG00000170423	KRT78	0.567	1.481	6.826	113.48	9.34	0.0022	0.045
ENSG00000092096	SLC22A17	-0.986	0.505	2.975	7.86	9.34	0.0022	0.045
ENSG00000055208	TAB2	0.446	1.362	4.985	31.68	9.33	0.0023	0.046
ENSG00000159339	PADI4	-3.896	0.067	-0.208	0.87	9.31	0.0023	0.046
ENSG00000167113	COQ4	-0.37	0.774	6.205	73.76	9.31	0.0023	0.046
ENSG00000242060	RP11-795H16.1.1	0.614	1.531	8.185	291.11	9.31	0.0023	0.046
ENSG00000138356	AOX1	-1.029	0.49	2.876	7.34	9.3	0.0023	0.046
ENSG00000161395	PGAP3	-0.502	0.706	4.112	17.3	9.3	0.0023	0.046
ENSG00000063854	HAGH	-0.415	0.75	5.205	36.89	9.3	0.0023	0.046
ENSG00000130540	SULT4A1	-8.377	0.003	-1.404	0.38	9.29	0.0023	0.046
ENSG00000160211	G6PD	-0.721	0.607	4.743	26.79	9.29	0.0023	0.046
ENSG00000122756	CNTFR	-1.346	0.393	1.512	2.85	9.29	0.0023	0.046
ENSG00000101546	RBFA	-0.619	0.651	4.031	16.35	9.28	0.0023	0.046
ENSG00000109501	WFS1	-0.66	0.633	4.008	16.09	9.27	0.0023	0.046
ENSG00000213523	SRA1	-0.633	0.645	4.023	16.25	9.27	0.0023	0.046
ENSG00000162929	KIAA1841	-0.856	0.553	4.087	17	9.26	0.0023	0.047
ENSG00000110321	EIF4G2	0.395	1.315	10.228	1199.62	9.25	0.0024	0.047
ENSG00000187180	LCE2C	0.536	1.45	10.235	1205.4	9.22	0.0024	0.047
ENSG00000118520	ARG1	0.856	1.81	6.854	115.7	9.21	0.0024	0.048
ENSG00000236501	AC079305.11.1	1.509	2.846	1.865	3.64	9.21	0.0024	0.048
ENSG00000184545	DUSP8	-1.082	0.472	2.23	4.69	9.17	0.0025	0.049
ENSG00000111859	NEDD9	-0.99	0.503	3.017	8.1	9.17	0.0025	0.049
ENSG00000196268	ZNF493	-3.119	0.115	0.596	1.51	9.16	0.0025	0.049
ENSG00000218426	RP11-475C16.1.1	0.501	1.416	6.384	83.49	9.16	0.0025	0.049
ENSG00000130055	GDPD2	-0.467	0.724	5.598	48.43	9.16	0.0025	0.049
ENSG00000160161	CILP2	-3.696	0.077	2.01	4.03	9.15	0.0025	0.049
ENSG00000187837	HIST1H1C	-1.447	0.367	4.814	28.13	9.13	0.0025	0.049
ENSG00000115738	ID2	0.899	1.864	4.348	20.36	9.12	0.0025	0.049
