# Supplementary material for: Filaggrin-stratified transcriptomic analysis of pediatric skin identifies mechanistic pathways in patients with atopic dermatitis
Source: J Allergy Clin Immunol. 2014 Jul;134(1):82–91. doi: 10.1016/j.jaci.2014.04.021 (PMC4090750; doi:10.1016/j.jaci.2014.04.021)
Supplement: Table E5 [file mmc6.xls]

## Sheet: Table E5_EdgeR_analysis_FLG_het
GeneID	GeneName	logFC	FC	logCPM	CPM	LR	PValue	FDR
ENSG00000243517	RP11-627K11.1.1	1.091	2.131	5.787	55.2	61.8	3.8e-15	6e-11
ENSG00000137880	GCHFR	-1.303	0.405	4.737	26.67	60.34	8e-15	6.3e-11
ENSG00000240759	RP11-25I15.1.1	-1.538	0.344	3.633	12.41	59.36	1.3e-14	6.9e-11
ENSG00000158864	NDUFS2	-1.449	0.366	3.705	13.04	57.28	3.8e-14	1.5e-10
ENSG00000232385	AC069292.6.1	1.461	2.753	4.415	21.33	56.1	6.9e-14	2.2e-10
ENSG00000163344	PMVK	-1.226	0.427	7.13	140.05	54.56	1.5e-13	4e-10
ENSG00000259578	AL901608.1	-11.002	0	1.265	2.4	54.21	1.8e-13	4.1e-10
ENSG00000152380	FAM151B	1.134	2.195	5.652	50.28	47.22	6.3e-12	1.2e-08
ENSG00000110921	MVK	-1.132	0.456	5.081	33.84	47.08	6.8e-12	1.2e-08
ENSG00000227468	AL928742.12.1	-9.997	0.001	0.605	1.52	46.49	9.2e-12	1.3e-08
ENSG00000211891	IGHE	-9.997	0.001	0.605	1.52	46.49	9.2e-12	1.3e-08
ENSG00000240003	CTD-2015H6.1.1	1.14	2.204	5.644	50.02	46.41	9.6e-12	1.3e-08
ENSG00000164434	FABP7	-2.803	0.143	7.249	152.16	43.46	4.3e-11	5.1e-08
ENSG00000167968	DNASE1L2	-1.677	0.313	4.128	17.49	43.39	4.5e-11	5.1e-08
ENSG00000105669	COPE	-0.748	0.595	6.267	77	42.8	6.1e-11	6.4e-08
ENSG00000100344	PNPLA3	-1.503	0.353	4.156	17.82	42.6	6.7e-11	6.6e-08
ENSG00000165238	WNK2	-1.389	0.382	3.89	14.82	42.44	7.3e-11	6.6e-08
ENSG00000132437	DDC	-10.393	0.001	0.451	1.37	42.37	7.6e-11	6.6e-08
ENSG00000132915	PDE6A	-3.008	0.124	1.878	3.67	42.04	8.9e-11	7.4e-08
ENSG00000139182	CLSTN3	-1.932	0.262	4.797	27.79	40.25	2.2e-10	1.8e-07
ENSG00000116954	RRAGC	0.763	1.697	5.444	43.52	39.22	3.8e-10	2.9e-07
ENSG00000143028	SYPL2	-6.741	0.009	1.682	3.21	39.01	4.2e-10	3e-07
ENSG00000005421	PON1	-1.681	0.312	4.242	18.92	38.51	5.4e-10	3.7e-07
ENSG00000260983	RP11-150D5.2.1	3.433	10.799	2.365	5.15	37.86	7.6e-10	5e-07
ENSG00000211445	GPX3	-2.439	0.184	7.005	128.45	37.5	9.1e-10	5.8e-07
ENSG00000165055	METTL2B	-1.781	0.291	5.192	36.55	37.08	1.1e-09	6.9e-07
ENSG00000105852	PON3	-1.718	0.304	4.075	16.85	36.92	1.2e-09	7.1e-07
ENSG00000240758	RP11-155G14.5.1	-1.802	0.287	5.04	32.9	36.88	1.3e-09	7.1e-07
ENSG00000135245	HILPDA	-1.79	0.289	5.034	32.76	36.57	1.5e-09	8e-07
ENSG00000203837	PNLIPRP3	-2.136	0.227	4.469	22.15	36.24	1.7e-09	9.2e-07
ENSG00000112972	HMGCS1	-1.477	0.359	8.421	342.77	36.06	1.9e-09	9.8e-07
ENSG00000167815	PRDX2	-1.02	0.493	8.849	461.15	35.46	2.6e-09	1.3e-06
ENSG00000167508	MVD	-1.601	0.33	6.345	81.29	35.44	2.6e-09	1.3e-06
ENSG00000257501	RP11-1016B18.1.1	-10.142	0.001	0.293	1.23	35.31	2.8e-09	1.3e-06
ENSG00000152926	ZNF117	-2.451	0.183	5.095	34.19	35.15	3e-09	1.4e-06
ENSG00000103740	ACSBG1	-2.624	0.162	6.58	95.65	34.92	3.4e-09	1.5e-06
ENSG00000160216	AGPAT3	-1.203	0.434	6.386	83.64	34.76	3.7e-09	1.6e-06
ENSG00000109084	TMEM97	-1.921	0.264	5.822	56.58	34.73	3.8e-09	1.6e-06
ENSG00000120437	ACAT2	-1.354	0.391	6.609	97.62	34.66	3.9e-09	1.6e-06
ENSG00000230449	RPL7P4	0.993	1.991	4.413	21.3	34.27	4.8e-09	1.9e-06
ENSG00000160606	TLCD1	-1.2	0.435	4.246	18.98	34.19	5e-09	1.9e-06
ENSG00000187837	HIST1H1C	-2.372	0.193	4.814	28.13	33.81	6.1e-09	2.3e-06
ENSG00000198736	SEPX1	-1.182	0.441	6.112	69.14	33.49	7.2e-09	2.6e-06
ENSG00000169710	FASN	-1.692	0.31	6.967	125.07	33.4	7.5e-09	2.7e-06
ENSG00000230993	AC018737.6.1	0.929	1.904	5.013	32.28	33.34	7.8e-09	2.7e-06
ENSG00000125817	CENPB	-0.771	0.586	5.789	55.27	33.15	8.5e-09	2.9e-06
ENSG00000117594	HSD11B1	-1.374	0.386	5.319	39.92	32.94	9.5e-09	3.2e-06
ENSG00000031698	SARS	-1.058	0.48	5.28	38.85	32.63	1.1e-08	3.7e-06
ENSG00000006074	CCL18	3.428	10.764	4.43	21.55	32.55	1.2e-08	3.8e-06
ENSG00000105552	BCAT2	-1.724	0.303	4.533	23.15	32.49	1.2e-08	3.8e-06
ENSG00000105698	USF2	-1.005	0.498	3.343	10.15	32.34	1.3e-08	4e-06
ENSG00000172893	DHCR7	-1.183	0.44	6.858	115.97	32.25	1.4e-08	4.1e-06
ENSG00000204316	MRPL38	-0.756	0.592	5.144	35.36	31.68	1.8e-08	5.4e-06
ENSG00000256069	A2MP1	0.809	1.752	6.385	83.57	31.61	1.9e-08	5.5e-06
ENSG00000095321	CRAT	-2.691	0.155	7.577	190.93	31.59	1.9e-08	5.5e-06
ENSG00000259867	RP11-525K10.3.1	2.195	4.579	2	4	31.01	2.6e-08	7.2e-06
ENSG00000119487	MAPKAP1	0.61	1.526	5.513	45.68	30.95	2.7e-08	7.4e-06
ENSG00000131069	ACSS2	-1.012	0.496	6.475	88.98	30.66	3.1e-08	8.4e-06
ENSG00000163931	TKT	-0.848	0.556	6.976	125.91	30.6	3.2e-08	8.5e-06
ENSG00000250151	ARPC4-TTLL3	-0.754	0.593	5.524	46	30.55	3.3e-08	8.6e-06
ENSG00000166821	PEX11A	-0.987	0.504	4.431	21.57	30.3	3.7e-08	9.6e-06
ENSG00000181374	CCL13	2.781	6.875	3.433	10.8	29.94	4.5e-08	1.1e-05
ENSG00000096968	JAK2	-0.907	0.533	4.504	22.68	29.72	5e-08	1.3e-05
ENSG00000101474	C20orf3	-1.404	0.378	6.589	96.29	29.69	5.1e-08	1.3e-05
ENSG00000254445	HSPB2-C11orf52	-1.528	0.347	2.574	5.95	29.58	5.4e-08	1.3e-05
ENSG00000160194	NDUFV3	-0.993	0.503	4.93	30.49	29.53	5.5e-08	1.3e-05
ENSG00000158825	CDA	-1.602	0.329	4.017	16.19	29.52	5.5e-08	1.3e-05
ENSG00000220660	RP3-406A7.3.1	1.101	2.145	4.085	16.97	29.36	6e-08	1.4e-05
ENSG00000012660	ELOVL5	-2.024	0.246	6.511	91.22	29.31	6.2e-08	1.4e-05
ENSG00000186480	INSIG1	-2.334	0.198	6.307	79.15	29.25	6.4e-08	1.4e-05
ENSG00000052344	PRSS8	-0.709	0.612	6.473	88.82	29.11	6.8e-08	1.5e-05
ENSG00000116194	ANGPTL1	1.466	2.762	4.857	28.97	28.87	7.8e-08	1.7e-05
ENSG00000135480	KRT7	-5.074	0.03	0.169	1.12	28.83	7.9e-08	1.7e-05
ENSG00000233254	RP11-311P8.1.1	-1.341	0.395	2.895	7.44	28.82	7.9e-08	1.7e-05
ENSG00000062282	DGAT2	-1.211	0.432	8.724	422.91	28.76	8.2e-08	1.7e-05
ENSG00000253125	RP11-459E5.1.1	-3.375	0.096	4.541	23.28	28.7	8.5e-08	1.8e-05
ENSG00000205246	RPSAP58	-2.241	0.212	2.033	4.09	28.62	8.8e-08	1.8e-05
ENSG00000124935	SCGB1D2	-2.326	0.199	6.725	105.78	28.6	8.9e-08	1.8e-05
ENSG00000149925	ALDOA	-1.085	0.471	6.561	94.43	28.57	9e-08	1.8e-05
ENSG00000000003	TSPAN6	-1.246	0.422	5.632	49.6	28.35	1e-07	2e-05
ENSG00000183798	EMILIN3	-2.709	0.153	2.788	6.91	27.94	1.3e-07	2.4e-05
ENSG00000185499	MUC1	-3.147	0.113	4.652	25.14	27.89	1.3e-07	2.5e-05
ENSG00000171159	C9orf16	-0.728	0.604	6.797	111.17	27.88	1.3e-07	2.5e-05
ENSG00000165813	C10orf118	0.582	1.497	5.481	44.66	27.75	1.4e-07	2.6e-05
ENSG00000225611	RP11-70C1.1.1	-5.948	0.016	1.538	2.9	27.58	1.5e-07	2.8e-05
ENSG00000196205	EEF1A1P5	0.778	1.715	8.31	317.35	27.55	1.5e-07	2.8e-05
ENSG00000120942	UBIAD1	-1.681	0.312	4.949	30.88	27.52	1.6e-07	2.8e-05
ENSG00000100075	SLC25A1	-0.808	0.571	6.059	66.69	27.47	1.6e-07	2.9e-05
ENSG00000167315	ACAA2	-1.538	0.344	4.882	29.49	27.34	1.7e-07	3e-05
ENSG00000134955	SLC37A2	-1.24	0.423	3.616	12.26	27.27	1.8e-07	3.1e-05
ENSG00000167113	COQ4	-0.551	0.683	6.205	73.76	27.25	1.8e-07	3.1e-05
ENSG00000117054	ACADM	-1.692	0.31	6.89	118.63	27.1	1.9e-07	3.3e-05
ENSG00000057252	SOAT1	-2.473	0.18	6.849	115.24	27.02	2e-07	3.4e-05
ENSG00000210082	MIR4485	-0.628	0.647	12.242	4844.77	27	2e-07	3.4e-05
ENSG00000131368	MRPS25	-0.902	0.535	5.331	40.27	27	2e-07	3.4e-05
ENSG00000121680	PEX16	-1.444	0.368	3.136	8.79	26.81	2.2e-07	3.7e-05
ENSG00000162040	HS3ST6	-0.734	0.601	5.024	32.55	26.68	2.4e-07	3.9e-05
ENSG00000169738	DCXR	-0.725	0.605	6.086	67.95	26.53	2.6e-07	4.2e-05
ENSG00000236571	RP6-29D12.3.1	0.724	1.652	4.767	27.23	26.52	2.6e-07	4.2e-05
ENSG00000066322	ELOVL1	-0.91	0.532	7.026	130.31	26.48	2.7e-07	4.2e-05
ENSG00000076248	UNG	-0.694	0.618	6.036	65.63	26.43	2.7e-07	4.3e-05
ENSG00000147872	PLIN2	-1.589	0.332	6.681	102.63	26.34	2.9e-07	4.4e-05
ENSG00000213171	LINGO4	-1.088	0.47	3.736	13.32	26.28	3e-07	4.5e-05
ENSG00000213096	ZNF254	-2.906	0.133	3.887	14.79	26.12	3.2e-07	4.9e-05
ENSG00000151726	ACSL1	-1.223	0.428	7.964	249.68	26.07	3.3e-07	5e-05
ENSG00000236882	C5orf27	-1.7	0.308	3.968	15.64	25.97	3.5e-07	5.2e-05
ENSG00000111684	LPCAT3	-0.898	0.536	5.86	58.09	25.93	3.5e-07	5.2e-05
ENSG00000171236	LRG1	-2.533	0.173	3.434	10.81	25.9	3.6e-07	5.3e-05
ENSG00000170271	C5orf4	-1.172	0.444	6.143	70.67	25.87	3.6e-07	5.3e-05
ENSG00000147383	NSDHL	-1.001	0.5	5.496	45.12	25.82	3.7e-07	5.4e-05
ENSG00000132382	MYBBP1A	-0.995	0.502	3.765	13.59	25.65	4.1e-07	5.8e-05
ENSG00000100024	UPB1	-4.584	0.042	1.307	2.47	25.61	4.2e-07	5.9e-05
ENSG00000117305	HMGCL	-0.992	0.503	4.713	26.23	25.59	4.2e-07	5.9e-05
ENSG00000167701	GPT	-1.226	0.427	5.431	43.15	25.55	4.3e-07	6e-05
ENSG00000120690	ELF1	0.647	1.566	5.255	38.19	25.41	4.6e-07	6.4e-05
ENSG00000108960	MMD	0.892	1.856	5.355	40.94	25.38	4.7e-07	6.4e-05
ENSG00000177674	AGTRAP	-0.813	0.569	5.131	35.04	25.36	4.8e-07	6.4e-05
ENSG00000168528	SERINC2	-0.809	0.571	6.317	79.73	25.34	4.8e-07	6.5e-05
ENSG00000108528	SLC25A11	-0.922	0.528	5.016	32.36	25.32	4.9e-07	6.5e-05
ENSG00000160221	C21orf33	-0.729	0.604	6.491	89.94	25.3	4.9e-07	6.5e-05
ENSG00000231006	CTB-54D4.1.1	0.854	1.807	5.607	48.74	25.25	5e-07	6.6e-05
ENSG00000143365	RORC	-1.069	0.477	3.963	15.59	25.14	5.3e-07	6.9e-05
ENSG00000149300	C11orf52	-1.501	0.353	2.093	4.27	25.12	5.4e-07	6.9e-05
ENSG00000130529	TRPM4	-0.729	0.603	4.332	20.13	25.09	5.5e-07	6.9e-05
ENSG00000100949	RABGGTA	-0.76	0.591	4.11	17.27	25.09	5.5e-07	6.9e-05
ENSG00000226532	RP5-1052M9.1.1	0.748	1.679	6.36	82.14	25.04	5.6e-07	7e-05
ENSG00000160752	FDPS	-1.049	0.483	7.923	242.68	24.87	6.1e-07	7.6e-05
ENSG00000248498	ASNSP1	-9.426	0.001	-0.593	0.66	24.85	6.2e-07	7.7e-05
ENSG00000140284	SLC27A2	-3.161	0.112	3.191	9.13	24.78	6.4e-07	7.9e-05
ENSG00000116906	GNPAT	-0.941	0.521	6.239	75.53	24.73	6.6e-07	8e-05
ENSG00000241553	ARPC4	-0.985	0.505	4.75	26.91	24.5	7.4e-07	9e-05
ENSG00000253745	RP11-350F16.1.1	-5.13	0.029	1.826	3.55	24.38	7.9e-07	9.5e-05
ENSG00000141179	PCTP	-1.464	0.362	4.796	27.79	24.05	9.4e-07	0.00011
ENSG00000168703	WFDC12	1.245	2.371	6.906	119.96	24.01	9.6e-07	0.00011
ENSG00000141959	PFKL	-0.784	0.581	5.913	60.24	23.94	9.9e-07	0.00012
ENSG00000099949	LZTR1	-1.357	0.39	2.114	4.33	23.89	1e-06	0.00012
ENSG00000147155	EBP	-0.891	0.539	6.202	73.64	23.89	1e-06	0.00012
ENSG00000261611	AC010547.9.1	0.886	1.848	3.786	13.8	23.86	1e-06	0.00012
ENSG00000148572	NRBF2	0.88	1.841	4.046	16.52	23.85	1e-06	0.00012
ENSG00000054598	FOXC1	-1.102	0.466	5.061	33.38	23.8	1.1e-06	0.00012
ENSG00000239857	GET4	-0.628	0.647	5.875	58.67	23.79	1.1e-06	0.00012
ENSG00000101856	PGRMC1	-0.866	0.549	7.52	183.59	23.77	1.1e-06	0.00012
ENSG00000251504	RP11-162G9.1.1	1.29	2.444	4.633	24.81	23.75	1.1e-06	0.00012
ENSG00000111907	TPD52L1	-0.713	0.61	5.518	45.83	23.7	1.1e-06	0.00012
ENSG00000178033	FAM26E	-3.208	0.108	2.941	7.68	23.63	1.2e-06	0.00013
ENSG00000214389	RPS3AP26	0.85	1.803	4.624	24.65	23.51	1.2e-06	0.00013
ENSG00000250479	CHCHD10	-0.751	0.594	6.478	89.13	23.5	1.3e-06	0.00013
ENSG00000176194	CIDEA	-2.387	0.191	5.082	33.87	23.48	1.3e-06	0.00013
ENSG00000128944	C15orf23	-1.927	0.263	3.477	11.14	23.24	1.4e-06	0.00015
ENSG00000186115	CYP4F2	-5.151	0.028	1.141	2.21	23.22	1.4e-06	0.00015
ENSG00000128039	SRD5A3	-0.858	0.552	5.072	33.64	23.17	1.5e-06	0.00016
ENSG00000065833	ME1	-1.142	0.453	6.129	69.96	23.11	1.5e-06	0.00016
ENSG00000197982	C1orf122	-1.096	0.468	6.786	110.36	23.01	1.6e-06	0.00017
ENSG00000109929	SC5DL	-1.084	0.472	6.153	71.18	22.98	1.6e-06	0.00017
ENSG00000185909	KLHDC8B	-0.656	0.635	6.091	68.15	22.88	1.7e-06	0.00018
ENSG00000174944	P2RY14	1.089	2.127	3.705	13.05	22.87	1.7e-06	0.00018
ENSG00000229752	RP5-831K15.1.1	0.642	1.561	6.836	114.21	22.84	1.8e-06	0.00018
ENSG00000115286	NDUFS7	-0.647	0.639	5.698	51.93	22.77	1.8e-06	0.00018
ENSG00000142197	DOPEY2	-0.839	0.559	4.331	20.12	22.71	1.9e-06	0.00019
ENSG00000127990	SGCE	1.133	2.193	3.376	10.38	22.66	1.9e-06	0.00019
ENSG00000047936	ROS1	-4.119	0.058	0.698	1.62	22.62	2e-06	0.00019
ENSG00000008394	MGST1	-1.892	0.27	7.759	216.55	22.53	2.1e-06	0.0002
ENSG00000052802	MSMO1	-1.286	0.41	8.223	298.8	22.52	2.1e-06	0.0002
ENSG00000256632	RP13-672B3.2.1	-1.038	0.487	4.845	28.74	22.51	2.1e-06	0.0002
ENSG00000176894	PXMP2	-1.038	0.487	4.845	28.74	22.51	2.1e-06	0.0002
ENSG00000138755	CXCL9	9.029	522.46	5.546	46.71	22.38	2.2e-06	0.00021
ENSG00000178597	PSAPL1	-0.771	0.586	8.658	404.01	22.34	2.3e-06	0.00022
ENSG00000184992	BRI3BP	-1.141	0.454	6.351	81.65	22.13	2.5e-06	0.00024
ENSG00000155158	TTC39B	-1.025	0.491	4.562	23.62	22.13	2.5e-06	0.00024
ENSG00000244040	CTD-2049J23.2.1	-5.47	0.023	1.369	2.58	22.09	2.6e-06	0.00024
ENSG00000250266	RP11-789C1.1.1	-4.505	0.044	0.475	1.39	22.09	2.6e-06	0.00024
ENSG00000005187	ACSM3	-1.961	0.257	2.945	7.7	22.07	2.6e-06	0.00024
ENSG00000135838	NPL	-1.727	0.302	2.354	5.11	22.06	2.6e-06	0.00024
ENSG00000072778	ACADVL	-0.807	0.572	7.114	138.57	22.04	2.7e-06	0.00024
ENSG00000187498	COL4A1	0.923	1.896	5.685	51.46	22	2.7e-06	0.00025
ENSG00000166546	BEAN1	-2.329	0.199	2.184	4.54	21.93	2.8e-06	0.00025
ENSG00000148343	FAM73B	-0.744	0.597	4.896	29.77	21.93	2.8e-06	0.00025
ENSG00000216866	RPS2P55	0.636	1.554	5.733	53.18	21.91	2.9e-06	0.00025
ENSG00000128311	TST	-0.782	0.581	6.003	64.13	21.91	2.9e-06	0.00025
ENSG00000148053	NTRK2	0.776	1.712	5.285	38.98	21.9	2.9e-06	0.00025
ENSG00000215030	AC073621.1.1	-0.882	0.542	6.011	64.51	21.84	3e-06	0.00026
ENSG00000100417	PMM1	-0.766	0.588	4.665	25.37	21.79	3e-06	0.00026
ENSG00000090097	PCBP4	-0.623	0.649	5.959	62.19	21.76	3.1e-06	0.00027
ENSG00000060971	ACAA1	-0.78	0.582	6.141	70.57	21.71	3.2e-06	0.00027
ENSG00000257084	U47924.27.1	-0.902	0.535	4.747	26.86	21.67	3.2e-06	0.00028
ENSG00000239685	AP006309.4.1	-0.777	0.584	6.141	70.59	21.63	3.3e-06	0.00028
ENSG00000229022	RP11-553N16.1.1	0.694	1.618	4.684	25.7	21.49	3.6e-06	0.0003
ENSG00000168209	DDIT4	-1.025	0.492	5.017	32.39	21.46	3.6e-06	0.0003
ENSG00000147573	TRIM55	-5.16	0.028	1.267	2.41	21.44	3.6e-06	0.00031
ENSG00000134954	ETS1	0.886	1.848	3.733	13.3	21.42	3.7e-06	0.00031
ENSG00000151365	THRSP	-2.601	0.165	7.25	152.24	21.33	3.9e-06	0.00032
ENSG00000075790	BCAP29	-0.78	0.582	5.433	43.21	21.32	3.9e-06	0.00032
ENSG00000234828	RP11-526A4.1.1	1.528	2.884	2.449	5.46	21.26	4e-06	0.00033
ENSG00000228315	GUSBP11	-1.19	0.438	2.842	7.17	21.21	4.1e-06	0.00033
ENSG00000005249	PRKAR2B	1.441	2.716	4.275	19.36	21.16	4.2e-06	0.00034
ENSG00000166816	LDHD	-3.859	0.069	1.963	3.9	21.13	4.3e-06	0.00035
ENSG00000130208	APOC1	-1.988	0.252	6.164	71.72	21.11	4.3e-06	0.00035
ENSG00000168306	ACOX2	-2.083	0.236	2.469	5.54	21.02	4.5e-06	0.00036
ENSG00000226287	TMEM191A	-1.782	0.291	1.838	3.57	21.02	4.5e-06	0.00036
ENSG00000099795	NDUFB7	-0.495	0.71	6.425	85.95	21	4.6e-06	0.00036
ENSG00000197296	FITM2	-0.885	0.541	4.297	19.66	20.98	4.7e-06	0.00037
ENSG00000110435	PDHX	-0.754	0.593	4.698	25.96	20.94	4.7e-06	0.00037
ENSG00000257767	RP11-162P23.2.1	-2.104	0.233	1.243	2.37	20.9	4.8e-06	0.00038
ENSG00000179526	SHARPIN	-0.562	0.677	4.957	31.07	20.83	5e-06	0.00039
ENSG00000248869	RP11-138I17.1.1	1.491	2.81	2.041	4.12	20.79	5.1e-06	0.0004
ENSG00000110104	CCDC86	-0.931	0.524	4.405	21.19	20.77	5.2e-06	0.0004
ENSG00000086696	HSD17B2	-3.157	0.112	2.066	4.19	20.75	5.2e-06	0.0004
ENSG00000154319	FAM167A	-0.608	0.656	5.264	38.44	20.73	5.3e-06	0.0004
ENSG00000111863	C6orf105	-1.09	0.47	5.388	41.88	20.73	5.3e-06	0.0004
ENSG00000144199	FAHD2B	-1.175	0.443	3.056	8.32	20.7	5.4e-06	0.0004
ENSG00000166347	CYB5A	-1.043	0.485	7.96	248.92	20.69	5.4e-06	0.0004
ENSG00000103723	AP3B2	-1.697	0.308	1.671	3.18	20.63	5.6e-06	0.00041
ENSG00000256045	MTRNR2L10	-0.724	0.606	5.741	53.49	20.61	5.6e-06	0.00042
ENSG00000178363	CALML3	-1.087	0.471	9.675	817.39	20.61	5.6e-06	0.00042
ENSG00000146453	PNLDC1	-3.769	0.073	3.117	8.67	20.51	5.9e-06	0.00044
ENSG00000234353	AP000347.4.1	-1.171	0.444	2.834	7.13	20.49	6e-06	0.00044
ENSG00000211683	AP000346.2.1	-1.171	0.444	2.834	7.13	20.48	6e-06	0.00044
ENSG00000134324	LPIN1	-1.148	0.451	5.07	33.58	20.43	6.2e-06	0.00045
ENSG00000122729	ACO1	-1.135	0.455	4.74	26.72	20.43	6.2e-06	0.00045
ENSG00000124721	DNAH8	-5.942	0.016	0.378	1.3	20.42	6.2e-06	0.00045
ENSG00000131828	PDHA1	-0.733	0.602	6.54	93.03	20.41	6.2e-06	0.00045
ENSG00000101654	RNMT	0.592	1.508	5.11	34.54	20.32	6.6e-06	0.00047
ENSG00000104823	ECH1	-0.773	0.585	6.61	97.66	20.29	6.7e-06	0.00047
ENSG00000130202	PVRL2	-0.53	0.693	5.244	37.9	20.21	6.9e-06	0.00049
ENSG00000183486	MX2	-0.631	0.646	8.684	411.4	20.18	7e-06	0.00049
ENSG00000256545	AL139819.1	2.282	4.864	6.112	69.15	20.15	7.2e-06	0.0005
ENSG00000209082	J01415.1	-0.629	0.647	9.577	763.6	20.11	7.3e-06	0.00051
ENSG00000120725	SIL1	-0.913	0.531	3.285	9.75	20.11	7.3e-06	0.00051
ENSG00000103249	CLCN7	-0.625	0.648	4.518	22.91	20.01	7.7e-06	0.00053
ENSG00000131469	RPL27	0.539	1.452	11.256	2445.06	20	7.8e-06	0.00053
ENSG00000063241	ISOC2	-0.545	0.685	5.852	57.75	19.97	7.9e-06	0.00054
ENSG00000230417	RP11-90J7.3.1	-3.836	0.07	1.295	2.45	19.9	8.2e-06	0.00056
ENSG00000258465	RP11-574F21.3.1	-0.53	0.693	5.615	49.02	19.89	8.2e-06	0.00056
ENSG00000110484	SCGB2A2	-1.495	0.355	8.816	450.62	19.82	8.5e-06	0.00057
ENSG00000162735	PEX19	-0.55	0.683	5.519	45.87	19.81	8.5e-06	0.00057
ENSG00000121281	ADCY7	0.608	1.524	5.228	37.48	19.72	8.9e-06	0.0006
ENSG00000115425	PECR	-2.055	0.241	4.336	20.2	19.67	9.2e-06	0.00061
ENSG00000132746	ALDH3B2	-0.904	0.534	7.764	217.42	19.55	9.8e-06	0.00065
ENSG00000211459	J01415.23	-0.656	0.634	9.944	985.28	19.55	9.8e-06	0.00065
ENSG00000259127	RP11-242B12.5.1	-2.6	0.165	6.152	71.13	19.51	1e-05	0.00066
ENSG00000119915	ELOVL3	-2.6	0.165	6.152	71.13	19.51	1e-05	0.00066
ENSG00000166482	MFAP4	1.143	2.208	5.54	46.54	19.5	1e-05	0.00066
ENSG00000166123	GPT2	-0.821	0.566	5.832	56.95	19.48	1e-05	0.00066
ENSG00000107623	GDF10	1.988	3.968	3.825	14.17	19.46	1e-05	0.00067
ENSG00000011198	ABHD5	-0.948	0.518	7.373	165.82	19.44	1e-05	0.00067
ENSG00000259517	RP11-324D17.1.1	-5.099	0.029	2.512	5.7	19.41	1.1e-05	0.00068
ENSG00000168350	DEGS2	-0.705	0.613	5.631	49.54	19.37	1.1e-05	0.00069
ENSG00000050405	LIMA1	0.729	1.658	4.565	23.67	19.35	1.1e-05	0.00069
ENSG00000161091	MFSD12	-0.907	0.533	4.572	23.79	19.34	1.1e-05	0.00069
ENSG00000110628	SLC22A18	-0.731	0.602	4.229	18.75	19.34	1.1e-05	0.00069
ENSG00000249364	RP11-434D9.1.1	-8.165	0.003	-1.074	0.48	19.31	1.1e-05	0.0007
ENSG00000182888	RP11-558O12.1.1	0.834	1.782	4.429	21.54	19.26	1.1e-05	0.00072
ENSG00000206052	DOK6	2.054	4.153	1.906	3.75	19.24	1.1e-05	0.00072
ENSG00000101746	NOL4	0.717	1.644	4.152	17.78	19.23	1.2e-05	0.00072
ENSG00000254682	RP11-660L16.2.1	-2.142	0.227	3.6	12.12	19.23	1.2e-05	0.00072
ENSG00000173599	PC	-1.302	0.406	2.616	6.13	19.21	1.2e-05	0.00072
ENSG00000121446	RGSL1	1.051	2.072	3.378	10.4	19.17	1.2e-05	0.00073
ENSG00000114054	PCCB	-0.669	0.629	5.279	38.82	19.17	1.2e-05	0.00073
ENSG00000213309	RP11-164N20.1.1	7.954	248.026	-0.103	0.93	19.16	1.2e-05	0.00073
ENSG00000175756	AURKAIP1	-0.969	0.511	3.386	10.46	19.15	1.2e-05	0.00074
ENSG00000160209	PDXK	-0.634	0.644	5.63	49.51	19.14	1.2e-05	0.00074
ENSG00000119711	ALDH6A1	-1.065	0.478	3.123	8.71	19.12	1.2e-05	0.00074
ENSG00000241332	TRNAL37	-0.722	0.606	5.653	50.31	19.12	1.2e-05	0.00074
ENSG00000081760	AACS	-0.681	0.624	6.852	115.48	19.1	1.2e-05	0.00074
ENSG00000100219	XBP1	-0.574	0.672	6.663	101.37	19.01	1.3e-05	0.00078
ENSG00000126460	PRRG2	-1.286	0.41	2.398	5.27	18.95	1.3e-05	0.0008
ENSG00000254587	RP11-360K13.1.1	1.158	2.231	2.475	5.56	18.93	1.4e-05	0.0008
ENSG00000214657	RP11-120J4.1.1	1.156	2.229	2.384	5.22	18.87	1.4e-05	0.00082
ENSG00000243242	AL161450.10	-1.556	0.34	2.237	4.71	18.87	1.4e-05	0.00082
ENSG00000260186	RP11-481J2.2.1	-5.248	0.026	-0.085	0.94	18.82	1.4e-05	0.00084
ENSG00000185640	KRT79	-2.172	0.222	8.255	305.54	18.81	1.4e-05	0.00084
ENSG00000254782	ABHD14A-ACY1	-0.598	0.661	5.763	54.31	18.7	1.5e-05	0.00089
ENSG00000114779	ABHD14B	-0.598	0.661	5.763	54.31	18.7	1.5e-05	0.00089
ENSG00000106541	AGR2	-3.857	0.069	1.628	3.09	18.61	1.6e-05	0.00093
ENSG00000148985	PGAP2	-0.578	0.67	4.864	29.13	18.54	1.7e-05	0.00096
ENSG00000204839	C8orf73	-0.741	0.598	4.387	20.92	18.47	1.7e-05	0.00099
ENSG00000139112	GABARAPL1	-0.573	0.672	5.491	44.98	18.45	1.7e-05	0.001
ENSG00000163898	LIPH	-0.949	0.518	3.747	13.42	18.43	1.8e-05	0.001
ENSG00000237991	RPL35P1	0.534	1.448	6.317	79.71	18.42	1.8e-05	0.001
ENSG00000172927	MYEOV	-1.392	0.381	3.224	9.34	18.37	1.8e-05	0.001
ENSG00000182154	MRPL41	-0.506	0.704	6.361	82.19	18.36	1.8e-05	0.001
ENSG00000165458	INPPL1	-0.798	0.575	4.8	27.85	18.35	1.8e-05	0.001
ENSG00000099194	SCD	1.381	2.604	8.043	263.8	18.31	1.9e-05	0.001
ENSG00000128595	CALU	0.678	1.6	4.874	29.32	18.3	1.9e-05	0.0011
ENSG00000160211	G6PD	-0.87	0.547	4.743	26.79	18.29	1.9e-05	0.0011
ENSG00000110955	ATP5B	-0.475	0.719	7.149	141.95	18.24	1.9e-05	0.0011
ENSG00000111885	MAN1A1	0.637	1.556	6.06	66.74	18.24	1.9e-05	0.0011
ENSG00000124003	MOGAT1	-5.435	0.023	-0.118	0.92	18.22	2e-05	0.0011
ENSG00000146070	PLA2G7	-2.721	0.152	2.232	4.7	18.2	2e-05	0.0011
ENSG00000187954	CYHR1	-0.52	0.697	5.53	46.2	18.17	2e-05	0.0011
ENSG00000113924	HGD	-4.137	0.057	1.64	3.12	18.12	2.1e-05	0.0011
ENSG00000171954	CYP4F22	-1.077	0.474	3.836	14.28	18.1	2.1e-05	0.0011
ENSG00000168090	COPS6	-0.536	0.689	5.279	38.84	18.07	2.1e-05	0.0011
ENSG00000214456	PLIN5	-2.324	0.2	4.514	22.84	18.06	2.1e-05	0.0011
ENSG00000165140	FBP1	-2.134	0.228	2.785	6.89	17.99	2.2e-05	0.0012
ENSG00000135047	CTSL1	0.777	1.713	4.041	16.46	17.98	2.2e-05	0.0012
ENSG00000173610	UGT2A1	-2.409	0.188	2.586	6.01	17.97	2.2e-05	0.0012
ENSG00000069482	GAL	-2.674	0.157	8.167	287.46	17.96	2.3e-05	0.0012
ENSG00000204950	LRRC10B	-8.643	0.003	-1.149	0.45	17.9	2.3e-05	0.0012
ENSG00000136840	ST6GALNAC4	-1.035	0.488	4.158	17.85	17.85	2.4e-05	0.0013
ENSG00000160868	CYP3A4	-3.692	0.077	1.055	2.08	17.84	2.4e-05	0.0013
ENSG00000101150	TPD52L2	-0.884	0.542	4.603	24.3	17.76	2.5e-05	0.0013
ENSG00000170323	FABP4	1.992	3.977	7.214	148.44	17.7	2.6e-05	0.0014
ENSG00000096080	MRPS18A	-0.741	0.598	4.089	17.02	17.68	2.6e-05	0.0014
ENSG00000162366	PDZK1IP1	-0.987	0.505	3.039	8.22	17.66	2.6e-05	0.0014
ENSG00000152078	TMEM56	-2.874	0.136	4.058	16.65	17.63	2.7e-05	0.0014
ENSG00000142765	SYTL1	-0.546	0.685	6.598	96.89	17.61	2.7e-05	0.0014
ENSG00000160213	CSTB	-0.93	0.525	8.118	277.9	17.61	2.7e-05	0.0014
ENSG00000124491	F13A1	0.864	1.82	5.723	52.83	17.59	2.7e-05	0.0014
ENSG00000198804	MT-CO1	-0.756	0.592	8.716	420.41	17.59	2.7e-05	0.0014
ENSG00000011638	TMEM159	-0.565	0.676	6.515	91.44	17.58	2.7e-05	0.0014
ENSG00000231361	CTD-3105H18.5.1	0.594	1.509	6.197	73.35	17.58	2.8e-05	0.0014
ENSG00000149485	FADS1	-2.317	0.201	5.585	47.99	17.53	2.8e-05	0.0014
ENSG00000100380	ST13	-0.473	0.721	6.586	96.1	17.47	2.9e-05	0.0015
ENSG00000163820	FYCO1	0.71	1.636	4.681	25.66	17.47	2.9e-05	0.0015
ENSG00000111271	ACAD10	-1.965	0.256	1.34	2.53	17.46	2.9e-05	0.0015
ENSG00000259283	RP11-26L20.3.1	-5.392	0.024	1.738	3.34	17.44	3e-05	0.0015
ENSG00000157617	C2CD2	-0.716	0.609	4.899	29.84	17.43	3e-05	0.0015
ENSG00000175315	CST6	-0.939	0.522	11.586	3074.29	17.4	3e-05	0.0015
ENSG00000147160	AWAT2	-2.726	0.151	5.612	48.92	17.36	3.1e-05	0.0015
ENSG00000121310	ECHDC2	-0.587	0.665	5.589	48.14	17.22	3.3e-05	0.0016
ENSG00000063245	EPN1	-0.873	0.546	3.641	12.48	17.19	3.4e-05	0.0017
ENSG00000131373	HACL1	-0.895	0.538	3.829	14.21	17.18	3.4e-05	0.0017
ENSG00000248527	RP5-857K21.10.1	-0.674	0.627	10	1024.22	17.18	3.4e-05	0.0017
ENSG00000251221	CTC-325J23.3.1	3.355	10.23	0.171	1.13	17.16	3.4e-05	0.0017
ENSG00000099797	TECR	-0.683	0.623	4.153	17.79	17.15	3.5e-05	0.0017
ENSG00000255730	CTC-435M10.3.1	-0.789	0.579	6.212	74.12	17.11	3.5e-05	0.0017
ENSG00000237440	ZNF737	-4.143	0.057	-0.355	0.78	17.08	3.6e-05	0.0017
ENSG00000163584	RPL22L1	0.608	1.524	7.719	210.71	17.08	3.6e-05	0.0017
ENSG00000198712	MT-CO2	-0.932	0.524	6.647	100.25	17.07	3.6e-05	0.0017
ENSG00000198947	DMD	0.596	1.511	5.142	35.3	17.02	3.7e-05	0.0018
ENSG00000159348	CYB5R1	-0.676	0.626	5.538	46.45	17.01	3.7e-05	0.0018
ENSG00000253554	RP11-32K4.1.1	1.88	3.681	1.468	2.77	16.97	3.8e-05	0.0018
ENSG00000140400	MAN2C1	-0.512	0.701	5.703	52.09	16.93	3.9e-05	0.0018
ENSG00000233836	RP11-255H23.2.1	-0.947	0.519	4.044	16.5	16.89	4e-05	0.0019
ENSG00000111716	LDHB	0.574	1.489	5.537	46.42	16.89	4e-05	0.0019
ENSG00000213462	ERV3-1	-4.532	0.043	0.031	1.02	16.87	4e-05	0.0019
ENSG00000243989	ACY1	-0.996	0.501	4.441	21.72	16.85	4.1e-05	0.0019
ENSG00000167969	ECI1	-0.582	0.668	5.659	50.51	16.82	4.1e-05	0.0019
ENSG00000119185	ITGB1BP1	0.693	1.617	4.927	30.43	16.82	4.1e-05	0.0019
ENSG00000238150	AC008753.3.1	0.722	1.649	4.958	31.08	16.79	4.2e-05	0.0019
ENSG00000114786	RP11-155D18.11.1	-0.996	0.501	4.441	21.72	16.79	4.2e-05	0.0019
ENSG00000170906	NDUFA3	-0.672	0.628	4.304	19.75	16.78	4.2e-05	0.0019
ENSG00000073282	TP63	0.646	1.565	4.267	19.25	16.76	4.2e-05	0.0019
ENSG00000167642	SPINT2	-0.569	0.674	6.811	112.27	16.74	4.3e-05	0.002
ENSG00000260408	RP11-517M22.1.1	-9.092	0.002	-0.711	0.61	16.74	4.3e-05	0.002
ENSG00000141349	G6PC3	-1.021	0.493	3.008	8.04	16.67	4.5e-05	0.002
ENSG00000168274	HIST1H2AE	-1.323	0.4	2.659	6.32	16.66	4.5e-05	0.002
ENSG00000253426	RP11-10A14.4.1	-4.037	0.061	0.092	1.07	16.65	4.5e-05	0.002
ENSG00000167741	GGT6	-0.58	0.669	6.372	82.82	16.65	4.5e-05	0.002
ENSG00000163082	SGPP2	-1.088	0.47	4.28	19.42	16.64	4.5e-05	0.002
ENSG00000115255	REEP6	-1.836	0.28	2.94	7.67	16.64	4.5e-05	0.002
ENSG00000233668	RP11-571F15.3.1	0.677	1.598	4.751	26.93	16.61	4.6e-05	0.0021
ENSG00000181092	ADIPOQ	2.637	6.22	3.615	12.26	16.61	4.6e-05	0.0021
ENSG00000134824	FADS2	-2.764	0.147	8.091	272.73	16.6	4.6e-05	0.0021
ENSG00000099624	ATP5D	-0.526	0.694	6.642	99.85	16.59	4.6e-05	0.0021
ENSG00000220069	RP1-263J7.1.1	0.903	1.87	3.289	9.77	16.59	4.6e-05	0.0021
ENSG00000161634	DCD	-1.246	0.422	12.525	5893.48	16.58	4.7e-05	0.0021
ENSG00000186104	CYP2R1	-0.718	0.608	4.266	19.24	16.56	4.7e-05	0.0021
ENSG00000226915	AC068137.13.1	3.181	9.072	1.397	2.63	16.54	4.8e-05	0.0021
ENSG00000161267	BDH1	-0.657	0.634	5.736	53.3	16.53	4.8e-05	0.0021
ENSG00000204866	IGFL2	-1.023	0.492	6.361	82.19	16.5	4.9e-05	0.0021
ENSG00000213689	TREX1	-0.552	0.682	4.846	28.75	16.48	4.9e-05	0.0021
ENSG00000087365	SF3B2	-0.502	0.706	6.346	81.36	16.47	4.9e-05	0.0021
ENSG00000108272	DHRS11	-1.017	0.494	2.91	7.51	16.44	5e-05	0.0022
ENSG00000186526	CYP4F8	-3.618	0.081	2.282	4.86	16.44	5e-05	0.0022
ENSG00000089351	GRAMD1A	-1.167	0.445	2.093	4.27	16.35	5.3e-05	0.0023
ENSG00000102241	HTATSF1	0.44	1.357	6.055	66.49	16.32	5.3e-05	0.0023
ENSG00000077684	PHF17	-0.715	0.609	4.289	19.55	16.3	5.4e-05	0.0023
ENSG00000079459	FDFT1	-0.715	0.609	6.603	97.24	16.27	5.5e-05	0.0023
ENSG00000131686	CA6	-1.267	0.416	5.029	32.64	16.27	5.5e-05	0.0023
ENSG00000231333	RPL34P1	0.516	1.43	5.629	49.48	16.25	5.5e-05	0.0024
ENSG00000150394	CDH8	1.639	3.114	1.817	3.52	16.24	5.6e-05	0.0024
ENSG00000116353	MECR	-0.862	0.55	4.139	17.61	16.23	5.6e-05	0.0024
ENSG00000117448	AKR1A1	-0.566	0.676	7.087	135.98	16.21	5.7e-05	0.0024
ENSG00000123689	G0S2	1.799	3.48	4.577	23.87	16.17	5.8e-05	0.0024
ENSG00000055208	TAB2	0.514	1.428	4.985	31.68	16.17	5.8e-05	0.0024
ENSG00000064763	FAR2	-2.491	0.178	4.838	28.61	16.16	5.8e-05	0.0024
ENSG00000139531	SUOX	-1.144	0.453	3.207	9.24	16.15	5.9e-05	0.0024
ENSG00000260454	RP11-367F23.2.1	-2.21	0.216	2.986	7.92	16.13	5.9e-05	0.0025
ENSG00000197903	HIST1H2BK	-0.883	0.542	4.723	26.42	16.12	6e-05	0.0025
ENSG00000150093	ITGB1	0.449	1.365	6.398	84.33	16.08	6.1e-05	0.0025
ENSG00000125434	SLC25A35	-1.559	0.339	2.752	6.74	16.08	6.1e-05	0.0025
ENSG00000139292	LGR5	1.159	2.234	5.076	33.73	16.06	6.1e-05	0.0025
ENSG00000109016	DHRS7B	-0.654	0.636	4.634	24.84	16.05	6.2e-05	0.0025
ENSG00000225616	RP4-604A21.1.1	1.086	2.122	2.586	6	16	6.3e-05	0.0026
ENSG00000227615	RP11-864N7.2.1	0.882	1.844	3.646	12.52	15.97	6.4e-05	0.0026
ENSG00000005810	MYCBP2	0.528	1.442	7.578	191.13	15.97	6.4e-05	0.0026
ENSG00000241362	RPL36AP43	-0.802	0.573	4.073	16.83	15.97	6.4e-05	0.0026
ENSG00000176978	DPP7	-0.866	0.549	4.505	22.71	15.95	6.5e-05	0.0026
ENSG00000170477	KRT4	-3.289	0.102	1.115	2.17	15.93	6.6e-05	0.0027
ENSG00000169814	BTD	-0.957	0.515	3.27	9.64	15.89	6.7e-05	0.0027
ENSG00000115042	FAHD2A	-0.739	0.599	3.639	12.46	15.87	6.8e-05	0.0027
ENSG00000101049	SGK2	-3.101	0.117	3.427	10.76	15.84	6.9e-05	0.0028
ENSG00000141522	ARHGDIA	-0.623	0.649	5.978	63.05	15.78	7.1e-05	0.0028
ENSG00000175066	GK5	-1.24	0.423	3.114	8.66	15.76	7.2e-05	0.0029
ENSG00000054690	PLEKHH1	-0.705	0.613	4.686	25.75	15.76	7.2e-05	0.0029
ENSG00000144802	NFKBIZ	0.86	1.815	4.595	24.17	15.75	7.2e-05	0.0029
ENSG00000142046	TMEM91	-1.511	0.351	4.569	23.73	15.72	7.3e-05	0.0029
ENSG00000136315	RP11-84C10.2.1	0.781	1.718	3.927	15.21	15.72	7.3e-05	0.0029
ENSG00000113161	HMGCR	-0.651	0.637	7.495	180.42	15.72	7.4e-05	0.0029
ENSG00000174453	VWC2L	7.549	187.266	-0.572	0.67	15.7	7.4e-05	0.0029
ENSG00000130540	SULT4A1	-8.214	0.003	-1.404	0.38	15.69	7.5e-05	0.0029
ENSG00000049540	ELN	1.317	2.492	7.493	180.17	15.67	7.6e-05	0.003
ENSG00000162949	CAPN13	-9.001	0.002	-0.979	0.51	15.54	8.1e-05	0.0032
ENSG00000175445	LPL	2.306	4.946	3.993	15.92	15.5	8.3e-05	0.0032
ENSG00000105929	ATP6V0A4	-1.478	0.359	2.286	4.88	15.48	8.4e-05	0.0032
ENSG00000145934	ODZ2	0.609	1.525	4.788	27.63	15.46	8.4e-05	0.0033
ENSG00000125901	MRPS26	-0.609	0.656	4.585	24	15.44	8.5e-05	0.0033
ENSG00000049323	LTBP1	0.69	1.613	5.792	55.42	15.44	8.5e-05	0.0033
ENSG00000170293	CMTM8	-0.824	0.565	3.707	13.06	15.43	8.6e-05	0.0033
ENSG00000168461	RAB31	0.774	1.709	4.199	18.37	15.41	8.7e-05	0.0033
ENSG00000087128	TMPRSS11E	-2.473	0.18	3.702	13.02	15.39	8.8e-05	0.0033
ENSG00000141068	KSR1	-0.749	0.595	3.545	11.67	15.38	8.8e-05	0.0033
ENSG00000167779	IGFBP6	-0.881	0.543	6.268	77.08	15.38	8.8e-05	0.0033
ENSG00000162063	CCNF	-1.037	0.487	3.123	8.71	15.38	8.8e-05	0.0033
ENSG00000213523	SRA1	-0.692	0.619	4.023	16.25	15.31	9.1e-05	0.0035
ENSG00000074603	DPP8	0.481	1.396	5.663	50.68	15.27	9.3e-05	0.0035
ENSG00000133048	CHI3L1	-1.416	0.375	7.554	187.96	15.25	9.4e-05	0.0035
ENSG00000243961	RP5-839B4.8.1	-5.024	0.031	-0.507	0.7	15.24	9.5e-05	0.0036
ENSG00000240087	RP11-254B13.1.1	0.792	1.731	3.317	9.96	15.23	9.5e-05	0.0036
ENSG00000166946	CCNDBP1	-0.478	0.718	6.489	89.83	15.19	9.7e-05	0.0036
ENSG00000242706	CTD-2015H6.2.1	0.924	1.897	3.088	8.5	15.17	9.8e-05	0.0037
ENSG00000048740	CELF2	0.789	1.728	3.796	13.89	15.14	0.0001	0.0037
ENSG00000176624	MEX3C	0.465	1.38	5.455	43.86	15.13	0.0001	0.0037
ENSG00000105755	ETHE1	-0.668	0.629	4.935	30.6	15.11	0.0001	0.0038
ENSG00000242110	AMACR	-1.469	0.361	2.058	4.17	15.11	0.0001	0.0038
ENSG00000133315	MACROD1	-0.536	0.69	5.253	38.13	15.09	0.0001	0.0038
ENSG00000063761	ADCK1	-1.259	0.418	2.45	5.46	15.07	0.0001	0.0038
ENSG00000135447	PPP1R1A	2.23	4.692	3.685	12.86	15.07	0.0001	0.0038
ENSG00000159387	IRX6	-1.699	0.308	2.643	6.25	15.04	0.00011	0.0039
ENSG00000145545	SRD5A1	-0.892	0.539	5.236	37.69	15.02	0.00011	0.0039
ENSG00000107731	UNC5B	-1.062	0.479	3.907	15	15.02	0.00011	0.0039
ENSG00000185247	MAGEA11	-8.541	0.003	-1.443	0.37	15	0.00011	0.0039
ENSG00000102287	GABRE	-0.69	0.62	4.502	22.65	15	0.00011	0.0039
ENSG00000168356	SCN11A	1.46	2.75	2.289	4.89	14.98	0.00011	0.0039
ENSG00000153246	PLA2R1	-0.931	0.525	4.733	26.58	14.92	0.00011	0.004
ENSG00000224282	CTD-2290C23.1.1	1.203	2.302	2.817	7.05	14.91	0.00011	0.0041
ENSG00000235984	GPC5-AS1	-8.659	0.002	-1.228	0.43	14.89	0.00011	0.0041
ENSG00000217044	RP11-331O9.4.1	-0.847	0.556	3.746	13.41	14.89	0.00011	0.0041
ENSG00000139508	SLC46A3	-1.2	0.435	3.434	10.81	14.88	0.00011	0.0041
ENSG00000187775	DNAH17	-4.724	0.038	0.356	1.28	14.87	0.00012	0.0041
ENSG00000168765	GSTM4	-0.792	0.578	3.67	12.73	14.86	0.00012	0.0041
ENSG00000151502	VPS26B	-0.444	0.735	5.088	34.01	14.84	0.00012	0.0042
ENSG00000166557	TMED3	-0.549	0.683	7.397	168.53	14.81	0.00012	0.0042
ENSG00000118402	ELOVL4	-0.656	0.635	8.138	281.7	14.78	0.00012	0.0043
ENSG00000198131	ZNF544	-0.811	0.57	3.234	9.41	14.77	0.00012	0.0043
ENSG00000236548	RP11-510H23.1.1	1.242	2.366	1.946	3.85	14.7	0.00013	0.0044
ENSG00000174326	SLC16A11	-1.565	0.338	1.676	3.19	14.68	0.00013	0.0045
ENSG00000115956	PLEK	1.436	2.705	3.222	9.33	14.68	0.00013	0.0045
ENSG00000111249	CUX2	-3.338	0.099	1.823	3.54	14.68	0.00013	0.0045
ENSG00000169085	C8orf46	-1.841	0.279	1.642	3.12	14.59	0.00013	0.0047
ENSG00000259484	RP11-323F24.1.1	-1.933	0.262	1.933	3.82	14.58	0.00013	0.0047
ENSG00000214253	FIS1	-0.514	0.7	5.984	63.29	14.56	0.00014	0.0047
ENSG00000163293	NIPAL1	0.532	1.446	6.17	72.01	14.55	0.00014	0.0048
ENSG00000224051	GLTPD1	-1.5	0.354	1.864	3.64	14.54	0.00014	0.0048
ENSG00000230659	RP11-466F5.9.1	0.62	1.537	5.3	39.39	14.5	0.00014	0.0048
ENSG00000171222	SCAND1	-0.429	0.743	5.494	45.06	14.46	0.00014	0.0049
ENSG00000143162	CREG1	-0.705	0.613	7.84	229.07	14.46	0.00014	0.0049
ENSG00000178209	PLEC	-0.876	0.545	3.986	15.84	14.43	0.00015	0.005
ENSG00000071889	FAM3A	-0.545	0.685	4.492	22.5	14.42	0.00015	0.005
ENSG00000105705	SUGP1	-0.608	0.656	3.713	13.11	14.41	0.00015	0.005
ENSG00000182379	NXPH4	-1.058	0.48	3.379	10.4	14.39	0.00015	0.0051
ENSG00000071189	SNX13	-1.011	0.496	3.28	9.71	14.37	0.00015	0.0051
ENSG00000102878	HSF4	-0.823	0.565	3.377	10.39	14.35	0.00015	0.0052
ENSG00000064205	WISP2	-1.972	0.255	6.959	124.42	14.35	0.00015	0.0052
ENSG00000226327	RP11-350G13.1.1	0.624	1.542	4.077	16.87	14.33	0.00015	0.0052
ENSG00000115828	QPCT	0.485	1.399	6.03	65.36	14.33	0.00015	0.0052
ENSG00000182901	RGS7	0.925	1.899	3.279	9.71	14.31	0.00015	0.0052
ENSG00000185052	SLC24A3	0.682	1.604	4.502	22.65	14.3	0.00016	0.0053
ENSG00000254632	RP11-21L23.4.1	-4.168	0.056	-0.263	0.83	14.29	0.00016	0.0053
ENSG00000116882	HAO2	-3.014	0.124	3.42	10.7	14.28	0.00016	0.0053
ENSG00000091129	NRCAM	1.752	3.368	1.548	2.92	14.28	0.00016	0.0053
ENSG00000213676	ATF6B	-0.814	0.569	3.846	14.38	14.28	0.00016	0.0053
ENSG00000138207	RBP4	2.098	4.28	4.838	28.6	14.27	0.00016	0.0053
ENSG00000160307	S100B	0.861	1.816	4.72	26.36	14.27	0.00016	0.0053
ENSG00000244187	TMEM141	-0.458	0.728	6.449	87.37	14.26	0.00016	0.0053
ENSG00000151498	ACAD8	-0.718	0.608	5.8	55.72	14.22	0.00016	0.0054
ENSG00000249693	RP11-630A13.2.1	-4.061	0.06	0.95	1.93	14.21	0.00016	0.0054
ENSG00000100997	ABHD12	-0.509	0.703	5.683	51.36	14.17	0.00017	0.0055
ENSG00000042781	USH2A	1.015	2.021	2.828	7.1	14.14	0.00017	0.0056
ENSG00000137073	UBAP2	-0.586	0.666	4.707	26.11	14.11	0.00017	0.0056
ENSG00000130005	GAMT	-1.074	0.475	2.535	5.79	14.1	0.00017	0.0057
ENSG00000110717	NDUFS8	-0.477	0.719	5.458	43.95	14.09	0.00017	0.0057
ENSG00000125637	PSD4	-0.705	0.614	3.808	14	14.07	0.00018	0.0057
ENSG00000204991	SPIRE2	-2.759	0.148	0.883	1.84	14.07	0.00018	0.0057
ENSG00000141560	FN3KRP	-0.636	0.644	4.805	27.95	14.07	0.00018	0.0057
ENSG00000104219	ZDHHC2	-1.198	0.436	2.751	6.73	14.05	0.00018	0.0058
ENSG00000133703	KRAS	0.434	1.351	5.664	50.72	13.99	0.00018	0.0059
ENSG00000132846	ZBED3	-1.185	0.44	2.58	5.98	13.98	0.00018	0.006
ENSG00000166819	PLIN1	1.977	3.935	6.238	75.46	13.97	0.00019	0.006
ENSG00000155011	DKK2	0.914	1.885	3.906	14.99	13.95	0.00019	0.006
ENSG00000139329	LUM	1.052	2.074	7.262	153.52	13.94	0.00019	0.006
ENSG00000139428	MMAB	-0.542	0.687	5.603	48.6	13.94	0.00019	0.006
ENSG00000067064	IDI1	-0.584	0.667	6.191	73.06	13.93	0.00019	0.0061
ENSG00000138336	TET1	0.964	1.95	2.783	6.88	13.92	0.00019	0.0061
ENSG00000137824	FAM82A2	-0.557	0.68	5.076	33.73	13.91	0.00019	0.0061
ENSG00000103056	SMPD3	-0.624	0.649	6.093	68.28	13.91	0.00019	0.0061
ENSG00000078070	MCCC1	-0.517	0.699	5.215	37.13	13.88	0.00019	0.0062
ENSG00000241494	RP11-796G6.1.1	0.652	1.572	3.755	13.5	13.86	0.0002	0.0062
ENSG00000214756	METTL12	-0.549	0.683	4.374	20.74	13.86	0.0002	0.0062
ENSG00000179818	PCBP1-AS1	-1.077	0.474	2.322	5	13.82	0.0002	0.0063
ENSG00000170445	HARS	-0.473	0.721	5.37	41.36	13.81	0.0002	0.0064
ENSG00000179593	ALOX15B	-3.507	0.088	4.673	25.51	13.79	0.0002	0.0064
ENSG00000122203	KIAA1191	-0.455	0.73	6.039	65.76	13.75	0.00021	0.0065
ENSG00000247092	SNHG10	-1.049	0.483	3.285	9.75	13.75	0.00021	0.0065
ENSG00000103876	FAH	-1.227	0.427	2.547	5.84	13.73	0.00021	0.0066
ENSG00000167703	SLC43A2	-1.687	0.311	1.73	3.32	13.72	0.00021	0.0066
ENSG00000085491	SLC25A24	0.542	1.456	5.011	32.24	13.72	0.00021	0.0066
ENSG00000163563	MNDA	1.279	2.427	3.098	8.56	13.67	0.00022	0.0068
ENSG00000168887	C2orf68	-0.632	0.645	3.979	15.77	13.66	0.00022	0.0068
ENSG00000224600	RP4-612B18.1.1	0.665	1.585	4.821	28.27	13.65	0.00022	0.0068
ENSG00000130414	NDUFA10	-0.417	0.749	6.954	123.96	13.63	0.00022	0.0068
ENSG00000099960	SLC7A4	-2.269	0.207	0.879	1.84	13.63	0.00022	0.0068
ENSG00000162595	DIRAS3	-1.579	0.335	2.772	6.83	13.58	0.00023	0.007
ENSG00000172890	NADSYN1	-0.614	0.653	4.504	22.7	13.56	0.00023	0.0071
ENSG00000161395	PGAP3	-0.515	0.7	4.112	17.3	13.56	0.00023	0.0071
ENSG00000111266	DUSP16	-1.442	0.368	2.001	4	13.55	0.00023	0.0071
ENSG00000179115	FARSA	-0.689	0.62	4.091	17.05	13.54	0.00023	0.0071
ENSG00000104267	CA2	1.029	2.041	5.441	43.45	13.5	0.00024	0.0072
ENSG00000227583	RP11-119F7.3.1	0.978	1.97	2.751	6.73	13.49	0.00024	0.0073
ENSG00000198478	SH3BGRL2	-1.126	0.458	2.704	6.52	13.39	0.00025	0.0076
ENSG00000138796	HADH	-0.548	0.684	5.545	46.69	13.37	0.00026	0.0077
ENSG00000169245	CXCL10	6.014	64.634	5.316	39.84	13.37	0.00026	0.0077
ENSG00000182902	SLC25A18	-3.693	0.077	0.623	1.54	13.36	0.00026	0.0077
ENSG00000179178	TMEM125	-0.712	0.61	4.01	16.11	13.36	0.00026	0.0077
ENSG00000157152	SYN2	-1.379	0.385	1.848	3.6	13.35	0.00026	0.0078
ENSG00000065802	ASB1	-0.692	0.619	3.307	9.9	13.34	0.00026	0.0078
ENSG00000171403	KRT9	-2.346	0.197	3.069	8.39	13.33	0.00026	0.0078
ENSG00000196792	STRN3	0.48	1.395	5.397	42.13	13.33	0.00026	0.0078
ENSG00000085063	CD59	-0.519	0.698	8.857	463.71	13.33	0.00026	0.0078
ENSG00000079819	EPB41L2	0.579	1.494	4.37	20.68	13.28	0.00027	0.008
ENSG00000141854	AC022098.1	-1.418	0.374	1.695	3.24	13.28	0.00027	0.008
ENSG00000196748	C6orf126	-5.461	0.023	-0.501	0.71	13.24	0.00027	0.0081
ENSG00000124608	AARS2	-2.473	0.18	0.401	1.32	13.23	0.00028	0.0082
ENSG00000062485	CS	-0.484	0.715	6.622	98.49	13.22	0.00028	0.0082
ENSG00000168615	ADAM9	0.477	1.392	5.304	39.5	13.22	0.00028	0.0082
ENSG00000105135	ILVBL	-1.07	0.476	2.946	7.71	13.19	0.00028	0.0083
ENSG00000248485	PCP4L1	-1.614	0.327	2.115	4.33	13.18	0.00028	0.0083
ENSG00000232888	RPS11P5	0.47	1.385	6.481	89.3	13.17	0.00028	0.0083
ENSG00000234253	AC078994.2.1	0.698	1.622	4.186	18.2	13.16	0.00029	0.0083
ENSG00000172992	DCAKD	-0.538	0.689	4.796	27.78	13.12	0.00029	0.0085
ENSG00000163463	KRTCAP2	-0.495	0.709	7.251	152.37	13.12	0.00029	0.0085
ENSG00000168477	TNXB	-0.756	0.592	3.911	15.04	13.04	0.0003	0.0089
ENSG00000158458	NRG2	-4.649	0.04	-0.837	0.56	13.04	0.00031	0.0089
ENSG00000133317	LGALS12	8.56	377.466	-0.383	0.77	13	0.00031	0.009
ENSG00000205707	LYRM5	-0.491	0.711	6.055	66.48	12.99	0.00031	0.0091
ENSG00000111596	CNOT2	0.45	1.366	6.921	121.14	12.99	0.00031	0.0091
ENSG00000160325	C9orf7	-0.907	0.533	2.863	7.28	12.98	0.00031	0.0091
ENSG00000138758	2011-09-01	-1.168	0.445	3.48	11.16	12.97	0.00032	0.0091
ENSG00000251372	LINC00499	0.668	1.589	3.781	13.74	12.96	0.00032	0.0091
ENSG00000197448	GSTK1	-0.445	0.734	5.62	49.17	12.92	0.00032	0.0093
ENSG00000167996	FTH1	0.509	1.423	5.647	50.11	12.92	0.00032	0.0093
ENSG00000162877	PM20D1	-3.081	0.118	7.906	239.89	12.92	0.00033	0.0093
ENSG00000164081	TEX264	-0.42	0.747	6.412	85.15	12.9	0.00033	0.0093
ENSG00000254673	RP11-598P20.5.1	0.44	1.357	6.188	72.93	12.9	0.00033	0.0093
ENSG00000163053	SLC16A14	0.584	1.499	5.136	35.17	12.9	0.00033	0.0093
ENSG00000237490	RP13-926M18.1.1	0.651	1.57	3.478	11.14	12.89	0.00033	0.0094
ENSG00000185043	CIB1	-0.438	0.738	6.524	92.01	12.88	0.00033	0.0094
ENSG00000106635	BCL7B	0.969	1.957	2.78	6.87	12.87	0.00033	0.0094
ENSG00000128791	TWSG1	0.621	1.538	3.945	15.4	12.87	0.00033	0.0094
ENSG00000178445	GLDC	-2.427	0.186	3.28	9.72	12.87	0.00033	0.0094
ENSG00000121380	BCL2L14	0.869	1.826	2.638	6.23	12.83	0.00034	0.0096
ENSG00000198900	TOP1	0.496	1.41	5.346	40.68	12.8	0.00035	0.0097
ENSG00000102030	NAA10	-0.616	0.653	4.199	18.37	12.79	0.00035	0.0097
ENSG00000164251	F2RL1	0.543	1.457	4.98	31.55	12.79	0.00035	0.0097
ENSG00000239409	AC131055.1	1.846	3.595	3.176	9.04	12.78	0.00035	0.0097
ENSG00000172775	FAM192A	-0.565	0.676	4.029	16.32	12.78	0.00035	0.0097
ENSG00000181019	NQO1	-0.936	0.523	2.973	7.85	12.78	0.00035	0.0098
ENSG00000100744	C14orf129	0.493	1.407	5.099	34.28	12.77	0.00035	0.0098
ENSG00000238085	RP11-435F13.2.1	0.876	1.836	3.185	9.09	12.75	0.00036	0.0098
ENSG00000104635	SLC39A14	0.52	1.434	4.994	31.86	12.75	0.00036	0.0098
ENSG00000175895	PLEKHF2	0.511	1.425	4.778	27.43	12.72	0.00036	0.01
ENSG00000090661	CERS4	-0.754	0.593	4.656	25.21	12.71	0.00036	0.01
ENSG00000119689	DLST	-0.387	0.765	5.551	46.89	12.68	0.00037	0.01
ENSG00000136960	ENPP2	0.694	1.618	3.746	13.42	12.63	0.00038	0.01
ENSG00000159200	RCAN1	0.958	1.942	6.705	104.35	12.61	0.00038	0.01
ENSG00000100284	TOM1	-0.425	0.745	5.966	62.5	12.61	0.00038	0.011
ENSG00000136026	CKAP4	0.445	1.362	6.578	95.52	12.58	0.00039	0.011
ENSG00000134905	CARS2	-0.511	0.702	5.011	32.25	12.57	0.00039	0.011
ENSG00000197353	LYPD2	0.898	1.863	4.909	30.04	12.57	0.00039	0.011
ENSG00000228470	RP11-176D17.3.1	-0.446	0.734	5.722	52.79	12.57	0.00039	0.011
ENSG00000174307	PHLDA3	-0.806	0.572	3.562	11.81	12.57	0.00039	0.011
ENSG00000135916	ITM2C	0.555	1.469	5.137	35.18	12.56	0.00039	0.011
ENSG00000142676	RPL11	-0.359	0.78	11.575	3051.85	12.55	0.0004	0.011
ENSG00000109654	TRIM2	-0.569	0.674	4.83	28.44	12.55	0.0004	0.011
ENSG00000100151	PICK1	-0.666	0.63	3.844	14.36	12.53	0.0004	0.011
ENSG00000145022	TCTA	-0.524	0.695	4.153	17.79	12.51	0.0004	0.011
ENSG00000253217	KB-1991G8.1.1	-2.956	0.129	0.789	1.73	12.51	0.00041	0.011
ENSG00000150086	GRIN2B	2.013	4.035	0.53	1.44	12.5	0.00041	0.011
ENSG00000171617	ENC1	-0.797	0.575	3.707	13.06	12.49	0.00041	0.011
ENSG00000169862	CTNND2	1.474	2.777	2.023	4.06	12.49	0.00041	0.011
ENSG00000112769	LAMA4	0.68	1.602	4.69	25.81	12.46	0.00042	0.011
ENSG00000244324	RP11-67L3.6.1	-0.532	0.692	9.533	740.86	12.45	0.00042	0.011
ENSG00000101940	WDR13	-0.537	0.689	4.957	31.06	12.45	0.00042	0.011
ENSG00000116133	DHCR24	-0.532	0.692	9.533	740.87	12.45	0.00042	0.011
ENSG00000185432	METTL7A	-0.623	0.649	6.421	85.71	12.44	0.00042	0.011
ENSG00000106034	C7orf58	0.864	1.82	3.86	14.52	12.42	0.00042	0.011
ENSG00000215218	UBE2QL1	-1.418	0.374	2.985	7.92	12.41	0.00043	0.011
ENSG00000111405	ENDOU	-0.645	0.64	6.002	64.09	12.41	0.00043	0.011
ENSG00000244625	CTA-211A9.5.1	-1.155	0.449	2.158	4.46	12.4	0.00043	0.011
ENSG00000196511	TPK1	0.632	1.55	3.328	10.04	12.39	0.00043	0.011
ENSG00000204822	MRPL53	-0.417	0.749	6.011	64.49	12.39	0.00043	0.011
ENSG00000198888	MT-ND1	-0.593	0.663	8.403	338.5	12.39	0.00043	0.011
ENSG00000135637	CCDC142	-0.417	0.749	6.011	64.49	12.39	0.00043	0.011
ENSG00000236501	AC079305.11.1	1.583	2.996	1.865	3.64	12.38	0.00043	0.011
ENSG00000228938	SNRPD2P1	1.885	3.694	1.428	2.69	12.37	0.00044	0.011
ENSG00000023330	ALAS1	-0.68	0.624	4.923	30.33	12.37	0.00044	0.011
ENSG00000175497	DPP10	0.5	1.414	4.884	29.52	12.36	0.00044	0.011
ENSG00000083123	BCKDHB	-0.574	0.672	4.614	24.48	12.36	0.00044	0.011
ENSG00000227770	AC009229.4.1	0.652	1.571	4.162	17.9	12.34	0.00044	0.011
ENSG00000149115	TNKS1BP1	-0.413	0.751	6.663	101.31	12.33	0.00045	0.012
ENSG00000123349	PFDN5	-0.436	0.739	9.16	572.22	12.32	0.00045	0.012
ENSG00000179915	NRXN1	0.949	1.93	3.351	10.2	12.32	0.00045	0.012
ENSG00000164509	IL31RA	1.683	3.211	1.786	3.45	12.3	0.00045	0.012
ENSG00000135912	TTLL4	-0.763	0.589	3.547	11.69	12.3	0.00045	0.012
ENSG00000126062	TMEM115	-0.398	0.759	5.709	52.31	12.3	0.00045	0.012
ENSG00000122756	CNTFR	-1.265	0.416	1.512	2.85	12.27	0.00046	0.012
ENSG00000056736	IL17RB	-4.679	0.039	-0.06	0.96	12.24	0.00047	0.012
ENSG00000116747	TROVE2	0.406	1.325	5.753	53.94	12.24	0.00047	0.012
ENSG00000100372	SLC25A17	-0.611	0.655	4.854	28.92	12.23	0.00047	0.012
ENSG00000144834	TAGLN3	-3.338	0.099	0.646	1.56	12.23	0.00047	0.012
ENSG00000147475	ERLIN2	-0.531	0.692	4.76	27.1	12.23	0.00047	0.012
ENSG00000181392	C19orf46	-3.242	0.106	0.626	1.54	12.23	0.00047	0.012
ENSG00000007908	SELE	1.542	2.913	3.014	8.08	12.2	0.00048	0.012
ENSG00000169604	ANTXR1	1.437	2.708	2.522	5.74	12.19	0.00048	0.012
ENSG00000183878	UTY	1.027	2.038	3.267	9.62	12.17	0.00049	0.012
ENSG00000143158	BRP44	-0.527	0.694	6.963	124.73	12.16	0.00049	0.012
ENSG00000171509	RXFP1	1.265	2.403	1.751	3.37	12.15	0.00049	0.012
ENSG00000166391	MOGAT2	-3.464	0.091	0.932	1.91	12.14	0.00049	0.012
ENSG00000103540	CCP110	0.556	1.471	4.308	19.81	12.12	0.0005	0.012
ENSG00000231648	RP11-372M18.2.1	-4.35	0.049	-0.224	0.86	12.08	0.00051	0.013
ENSG00000197712	FAM114A1	0.446	1.362	5.221	37.31	12.08	0.00051	0.013
ENSG00000111676	ATN1	-0.424	0.746	5.136	35.16	12.07	0.00051	0.013
ENSG00000167972	ABCA3	-0.83	0.563	2.569	5.93	12.05	0.00052	0.013
ENSG00000174915	PTDSS2	-0.772	0.586	2.836	7.14	12.02	0.00053	0.013
ENSG00000124228	DDX27	-0.43	0.742	5.199	36.74	12.02	0.00053	0.013
ENSG00000136267	DGKB	1.363	2.573	2.171	4.5	12.01	0.00053	0.013
ENSG00000016402	IL20RA	-0.562	0.677	5.843	57.4	12.01	0.00053	0.013
ENSG00000163202	LCE3D	1.625	3.084	7.058	133.24	12.01	0.00053	0.013
ENSG00000072042	RDH11	-0.745	0.597	6.017	64.78	12.01	0.00053	0.013
ENSG00000125166	GOT2	-0.384	0.766	5.413	42.6	12.01	0.00053	0.013
ENSG00000137877	SPTBN5	-3.106	0.116	0.258	1.2	12.01	0.00053	0.013
ENSG00000198744	RP5-857K21.11.1	-0.68	0.624	5.533	46.3	11.96	0.00054	0.013
ENSG00000131475	VPS25	-0.379	0.769	5.263	38.41	11.94	0.00055	0.013
ENSG00000204740	C10orf112	1.138	2.201	3.005	8.03	11.93	0.00055	0.014
ENSG00000228594	RP11-345P4.5.1	-0.854	0.553	2.863	7.28	11.92	0.00055	0.014
ENSG00000172845	SP3	0.488	1.403	4.802	27.89	11.91	0.00056	0.014
ENSG00000243147	MRPL33	-0.604	0.658	4.29	19.57	11.89	0.00056	0.014
ENSG00000101825	MXRA5	0.635	1.553	5.653	50.32	11.87	0.00057	0.014
ENSG00000258466	RP11-1012A1.4.1	-0.74	0.599	6.023	65.03	11.87	0.00057	0.014
ENSG00000123505	AMD1	0.422	1.339	5.773	54.66	11.86	0.00057	0.014
ENSG00000135272	MDFIC	0.551	1.466	4.085	16.97	11.86	0.00057	0.014
ENSG00000068383	INPP5A	-0.395	0.76	5.389	41.89	11.85	0.00058	0.014
ENSG00000213988	ZNF90	-0.446	0.734	5.264	38.43	11.85	0.00058	0.014
ENSG00000042832	TG	-1.949	0.259	1.062	2.09	11.83	0.00058	0.014
ENSG00000230291	RP11-244J10.1.1	0.485	1.4	5.172	36.06	11.83	0.00058	0.014
ENSG00000049130	KITLG	0.617	1.534	3.98	15.78	11.78	0.0006	0.014
ENSG00000111328	CDK2AP1	0.426	1.343	7.095	136.7	11.76	0.0006	0.014
ENSG00000116117	PARD3B	0.929	1.904	3.68	12.82	11.76	0.00061	0.015
ENSG00000246067	RP11-113K21.5.1	-1.062	0.479	2.309	4.96	11.75	0.00061	0.015
ENSG00000171302	CANT1	-0.529	0.693	4.657	25.23	11.75	0.00061	0.015
ENSG00000204634	TBC1D8	1.587	3.004	1.188	2.28	11.73	0.00061	0.015
ENSG00000139173	TMEM117	0.493	1.408	4.536	23.2	11.73	0.00062	0.015
ENSG00000224864	CTC-260E6.2.1	-0.443	0.736	5.257	38.23	11.72	0.00062	0.015
ENSG00000183506	PI4KAP2	3.416	10.676	0.813	1.76	11.71	0.00062	0.015
ENSG00000189433	GJB4	-0.44	0.737	5.635	49.71	11.71	0.00062	0.015
ENSG00000260032	RP4-550H1.6.1	0.421	1.339	6.859	116.07	11.71	0.00062	0.015
ENSG00000256235	C5orf62	0.856	1.81	3.661	12.65	11.66	0.00064	0.015
ENSG00000126821	SGPP1	0.643	1.562	4.318	19.95	11.65	0.00064	0.015
ENSG00000169083	AR	-0.866	0.549	3.117	8.68	11.65	0.00064	0.015
ENSG00000260109	RP11-883G10.1.1	0.709	1.635	4.39	20.97	11.65	0.00064	0.015
ENSG00000229664	RP11-536K7.5.1	0.694	1.618	3.186	9.1	11.65	0.00064	0.015
ENSG00000088340	FER1L4	-4.491	0.044	-0.141	0.91	11.63	0.00065	0.015
ENSG00000105429	MEGF8	-0.755	0.593	2.748	6.72	11.62	0.00065	0.015
ENSG00000259180	RP11-420M1.2.1	2.116	4.335	0.718	1.65	11.61	0.00066	0.015
ENSG00000089248	ERP29	-0.401	0.757	7.061	133.52	11.61	0.00066	0.015
ENSG00000197594	ENPP1	1.817	3.523	1.688	3.22	11.59	0.00066	0.015
ENSG00000102189	EEA1	0.365	1.288	5.393	42.01	11.58	0.00067	0.015
ENSG00000169189	NSMCE1	-0.41	0.753	5.038	32.85	11.57	0.00067	0.016
ENSG00000100577	GSTZ1	-0.466	0.724	5.037	32.83	11.56	0.00067	0.016
ENSG00000234807	RP4-794H19.2.1	-1.725	0.302	1.509	2.85	11.55	0.00068	0.016
ENSG00000167693	NXN	-0.624	0.649	4	16	11.54	0.00068	0.016
ENSG00000185565	LSAMP	0.919	1.891	3.516	11.44	11.54	0.00068	0.016
ENSG00000143036	SLC44A3	-0.83	0.563	2.895	7.44	11.53	0.00068	0.016
ENSG00000165732	DDX21	0.478	1.393	7.682	205.34	11.53	0.00069	0.016
ENSG00000113657	DPYSL3	0.526	1.44	5.548	46.8	11.52	0.00069	0.016
ENSG00000242498	C15orf38	-1.012	0.496	2.195	4.58	11.5	0.0007	0.016
ENSG00000241732	RP11-38P22.2.1	0.495	1.409	5.252	38.12	11.49	0.0007	0.016
ENSG00000235110	RP11-8J23.1.1	-0.956	0.516	2.516	5.72	11.48	0.0007	0.016
ENSG00000235423	RP11-282O18.3.1	0.421	1.339	7.097	136.92	11.48	0.0007	0.016
ENSG00000213875	AC005019.2.1	0.456	1.371	7.176	144.59	11.48	0.0007	0.016
ENSG00000105357	MYH14	-0.598	0.661	5.953	61.95	11.48	0.0007	0.016
ENSG00000179588	ZFPM1	-0.512	0.701	4.349	20.39	11.47	0.00071	0.016
ENSG00000228253	J01415.24	-0.893	0.538	4.802	27.89	11.45	0.00071	0.016
ENSG00000170571	EMB	0.534	1.448	6.866	116.68	11.45	0.00072	0.016
ENSG00000131473	ACLY	-0.501	0.707	6.429	86.17	11.44	0.00072	0.016
ENSG00000197372	ZNF675	-1.098	0.467	1.912	3.76	11.43	0.00072	0.016
ENSG00000256892	MTRNR2L7	-0.712	0.61	4.104	17.2	11.38	0.00074	0.017
ENSG00000166147	FBN1	0.953	1.935	6.612	97.78	11.37	0.00075	0.017
ENSG00000260643	RP11-303E16.8.1	-0.929	0.525	2.479	5.58	11.37	0.00075	0.017
ENSG00000173905	GOLIM4	0.436	1.353	5.827	56.78	11.37	0.00075	0.017
ENSG00000177706	FAM20C	0.436	1.353	5.548	46.79	11.36	0.00075	0.017
ENSG00000213445	SIPA1	-0.849	0.555	3.075	8.43	11.36	0.00075	0.017
ENSG00000105612	DNASE2	-0.45	0.732	4.503	22.67	11.36	0.00075	0.017
ENSG00000123243	ITIH5	1.03	2.043	5.24	37.79	11.36	0.00075	0.017
ENSG00000120158	RCL1	-0.662	0.632	3.978	15.75	11.35	0.00075	0.017
ENSG00000173221	GLRX	-0.951	0.517	6.224	74.77	11.35	0.00075	0.017
ENSG00000120053	GOT1	-0.568	0.674	4.395	21.03	11.35	0.00075	0.017
ENSG00000213891	RPL3P6	-1.251	0.42	1.232	2.35	11.35	0.00076	0.017
ENSG00000167700	MFSD3	-0.538	0.689	4.549	23.4	11.34	0.00076	0.017
ENSG00000198786	MT-ND5	-0.786	0.58	9.29	625.9	11.34	0.00076	0.017
ENSG00000178202	KDELC2	0.727	1.655	3.133	8.77	11.34	0.00076	0.017
ENSG00000067955	CBFB	0.377	1.299	6.58	95.69	11.33	0.00076	0.017
ENSG00000010361	FUZ	-1.544	0.343	0.851	1.8	11.33	0.00076	0.017
ENSG00000203306	AP001007.1	-0.617	0.652	5.887	59.16	11.31	0.00077	0.017
ENSG00000120832	MTERFD3	-0.705	0.613	3.121	8.7	11.3	0.00077	0.017
ENSG00000106261	ZKSCAN1	-0.393	0.761	6.025	65.12	11.3	0.00078	0.017
ENSG00000122515	ZMIZ2	-0.494	0.71	4.891	29.68	11.29	0.00078	0.017
ENSG00000107669	ATE1	0.399	1.318	5.325	40.09	11.28	0.00078	0.017
ENSG00000176974	SHMT1	-0.543	0.686	4.872	29.28	11.28	0.00078	0.017
ENSG00000206418	RAB12	0.404	1.323	6.533	92.62	11.28	0.00078	0.017
ENSG00000117410	ATP6V0B	-0.448	0.733	7.449	174.78	11.28	0.00078	0.017
ENSG00000170802	FOXN2	0.67	1.591	3.681	12.83	11.27	0.00079	0.017
ENSG00000008130	NADK	-1.297	0.407	1.877	3.67	11.27	0.00079	0.017
ENSG00000169105	CHST14	0.546	1.46	4.111	17.28	11.27	0.00079	0.017
ENSG00000257303	RP11-977G19.11.1	-1.454	0.365	1.758	3.38	11.27	0.00079	0.017
ENSG00000144724	PTPRG	0.562	1.476	4.548	23.4	11.27	0.00079	0.017
ENSG00000084093	REST	0.458	1.374	4.693	25.86	11.25	0.00079	0.017
ENSG00000149506	ZP1	-4.444	0.046	-0.238	0.85	11.24	0.0008	0.017
ENSG00000133313	CNDP2	-0.587	0.666	5.607	48.75	11.23	0.0008	0.017
ENSG00000100242	SUN2	-0.375	0.771	6.925	121.54	11.23	0.0008	0.017
ENSG00000001561	ENPP4	-1.142	0.453	2.382	5.21	11.22	0.00081	0.017
ENSG00000105193	RPS16	-0.433	0.741	10.137	1126.14	11.22	0.00081	0.017
ENSG00000124615	MOCS1	-1.763	0.295	1.598	3.03	11.21	0.00081	0.017
ENSG00000084710	EFR3B	1.4	2.639	1.191	2.28	11.21	0.00082	0.018
ENSG00000215570	AL136219.1	0.398	1.317	6.904	119.78	11.2	0.00082	0.018
ENSG00000143196	DPT	0.918	1.89	4.931	30.51	11.19	0.00082	0.018
ENSG00000153406	NMRAL1	-0.415	0.75	5.087	33.98	11.16	0.00083	0.018
ENSG00000108823	SGCA	-1.629	0.323	2.232	4.7	11.16	0.00083	0.018
ENSG00000087008	ACOX3	-2.138	0.227	1.336	2.52	11.16	0.00084	0.018
ENSG00000155846	PPARGC1B	-0.992	0.503	2.432	5.4	11.15	0.00084	0.018
ENSG00000176728	TTTY14	-0.648	0.638	7.453	175.17	11.14	0.00085	0.018
ENSG00000182446	NPLOC4	-0.372	0.773	6.198	73.43	11.13	0.00085	0.018
ENSG00000135549	PKIB	-0.745	0.597	4.207	18.47	11.11	0.00086	0.018
ENSG00000140905	GCSH	-0.919	0.529	2.474	5.56	11.11	0.00086	0.018
ENSG00000140859	KIFC3	-0.396	0.76	5.495	45.11	11.09	0.00087	0.018
ENSG00000182247	UBE2E2	-0.475	0.72	5.561	47.2	11.08	0.00087	0.018
ENSG00000131374	TBC1D5	0.442	1.358	5.467	44.24	11.08	0.00087	0.018
ENSG00000249379	RP1-27K12.4.1	-4.421	0.047	-0.025	0.98	11.07	0.00088	0.019
ENSG00000041982	TNC	0.725	1.652	4.993	31.84	11.06	0.00088	0.019
ENSG00000228981	RP11-364L4.1.1	1.005	2.007	3.464	11.04	11.05	0.00089	0.019
ENSG00000135722	FBXL8	-0.746	0.596	3.341	10.13	11.04	0.00089	0.019
ENSG00000161011	SQSTM1	-0.424	0.745	7.545	186.71	11.03	0.0009	0.019
ENSG00000242899	RP11-250B16.1.1	0.838	1.787	2.971	7.84	11.03	0.0009	0.019
ENSG00000169241	SLC50A1	-0.594	0.662	5.022	32.5	11.03	0.0009	0.019
ENSG00000111057	KRT18	-0.799	0.575	3.431	10.79	11.02	0.0009	0.019
ENSG00000025434	NR1H3	-0.917	0.53	2.423	5.36	11.01	0.00091	0.019
ENSG00000068024	HDAC4	0.43	1.348	5.029	32.65	10.97	0.00093	0.019
ENSG00000117280	RAB7L1	0.622	1.539	3.915	15.08	10.97	0.00093	0.019
ENSG00000034693	PEX3	-0.543	0.686	5.162	35.8	10.97	0.00093	0.019
ENSG00000157168	NRG1	1.768	3.406	1.024	2.03	10.96	0.00093	0.019
ENSG00000134352	IL6ST	0.415	1.333	5.957	62.12	10.95	0.00093	0.019
ENSG00000078081	LAMP3	1.013	2.018	4.165	17.94	10.95	0.00094	0.019
ENSG00000079435	LIPE	1.99	3.973	3.068	8.39	10.94	0.00094	0.019
ENSG00000158623	COPG2	-2.911	0.133	0.015	1.01	10.94	0.00094	0.019
ENSG00000166794	PPIB	-0.923	0.527	2.608	6.1	10.92	0.00095	0.02
ENSG00000100347	SAMM50	-0.497	0.708	4.601	24.27	10.91	0.00096	0.02
ENSG00000167930	ITFG3	-0.406	0.755	5.157	35.67	10.9	0.00096	0.02
ENSG00000106066	CPVL	0.555	1.47	4.925	30.38	10.9	0.00096	0.02
ENSG00000117984	CTSD	-0.522	0.696	7.82	226.04	10.9	0.00096	0.02
ENSG00000250644	RP11-295K3.1.1	-0.522	0.696	7.82	226.04	10.89	0.00097	0.02
ENSG00000109220	CHIC2	0.606	1.522	4.628	24.73	10.86	0.00098	0.02
ENSG00000148090	AUH	-0.579	0.669	4.01	16.12	10.86	0.00099	0.02
ENSG00000182185	RAD51B	0.706	1.631	3.625	12.34	10.85	0.00099	0.02
ENSG00000075673	ATP12A	-3.064	0.12	1.435	2.7	10.85	0.00099	0.02
ENSG00000102763	KIAA0564	-0.723	0.606	3.223	9.34	10.84	0.00099	0.02
ENSG00000185090	MANEAL	-0.861	0.55	2.746	6.71	10.83	0.001	0.02
ENSG00000105143	SLC1A6	0.709	1.634	5.041	32.92	10.83	0.001	0.02
ENSG00000260345	AC009052.12.1	-0.37	0.774	5.676	51.12	10.83	0.001	0.02
ENSG00000089486	C16orf5	-0.971	0.51	2.224	4.67	10.83	0.001	0.02
ENSG00000010017	RANBP9	0.428	1.346	5.612	48.92	10.8	0.001	0.02
ENSG00000152904	GGPS1	-0.451	0.732	5.771	54.62	10.8	0.001	0.02
ENSG00000188856	RPSAP47	0.694	1.618	3.25	9.51	10.78	0.001	0.021
ENSG00000108523	RNF167	-0.376	0.771	6.833	114.01	10.77	0.001	0.021
ENSG00000167107	ACSF2	-0.447	0.733	5.135	35.15	10.76	0.001	0.021
ENSG00000224597	RP11-534G20.3.1	-0.783	0.581	3.166	8.97	10.75	0.001	0.021
ENSG00000259539	CTD-2651B20.1.1	-1.81	0.285	1.334	2.52	10.75	0.001	0.021
ENSG00000175906	ARL4D	0.964	1.95	6.37	82.7	10.75	0.001	0.021
ENSG00000090975	PITPNM2	-1.163	0.447	1.686	3.22	10.74	0.001	0.021
ENSG00000136867	SLC31A2	-0.47	0.722	5.316	39.83	10.74	0.001	0.021
ENSG00000130203	APOE	-0.55	0.683	8.412	340.53	10.74	0.001	0.021
ENSG00000251289	RP5-1007M22.3.1	0.863	1.818	3.667	12.7	10.74	0.0011	0.021
ENSG00000019549	SNAI2	0.777	1.714	5.091	34.09	10.72	0.0011	0.021
ENSG00000142910	TINAGL1	-0.686	0.622	3.841	14.33	10.71	0.0011	0.021
ENSG00000134259	NGF	1.247	2.374	3.014	8.08	10.7	0.0011	0.021
ENSG00000150054	MPP7	0.461	1.376	7.113	138.47	10.7	0.0011	0.021
ENSG00000164418	GRIK2	1.123	2.179	2.269	4.82	10.7	0.0011	0.021
ENSG00000246705	H2AFJ	-0.468	0.723	7.583	191.77	10.7	0.0011	0.021
ENSG00000147123	NDUFB11	-0.413	0.751	6.683	102.76	10.7	0.0011	0.021
ENSG00000253844	RP11-546K22.1.1	-2.755	0.148	1.189	2.28	10.69	0.0011	0.021
ENSG00000128534	NAA38	0.519	1.433	4.734	26.6	10.67	0.0011	0.021
ENSG00000112893	MAN2A1	0.409	1.328	5.951	61.86	10.66	0.0011	0.022
ENSG00000154845	PPP4R1	0.382	1.303	6.269	77.1	10.65	0.0011	0.022
ENSG00000151117	TMEM86A	-0.614	0.653	4.803	27.93	10.64	0.0011	0.022
ENSG00000261008	AC004158.2.1	1.148	2.217	1.551	2.93	10.63	0.0011	0.022
ENSG00000185813	PCYT2	-1.583	0.334	1.724	3.3	10.63	0.0011	0.022
ENSG00000187051	RPS19BP1	-0.36	0.779	5.961	62.28	10.62	0.0011	0.022
ENSG00000239920	AC015691.13.1	0.933	1.909	2.27	4.82	10.62	0.0011	0.022
ENSG00000119411	BSPRY	-0.451	0.731	4.974	31.42	10.62	0.0011	0.022
ENSG00000088682	COQ9	-0.367	0.775	5.677	51.18	10.61	0.0011	0.022
ENSG00000226888	RP11-561G1.3.1	0.674	1.596	4.118	17.36	10.61	0.0011	0.022
ENSG00000164104	HMGB2	0.729	1.658	3.733	13.3	10.6	0.0011	0.022
ENSG00000165457	FOLR2	0.931	1.907	3.546	11.68	10.59	0.0011	0.022
ENSG00000111845	PAK1IP1	0.537	1.451	4.234	18.82	10.58	0.0011	0.022
ENSG00000134871	COL4A2	0.654	1.574	4.661	25.29	10.58	0.0011	0.022
ENSG00000223551	TMSL4	1.531	2.89	2.022	4.06	10.58	0.0011	0.022
ENSG00000131508	UBE2D2	0.435	1.352	7.955	248.18	10.57	0.0012	0.022
ENSG00000234797	RPS3AP6	0.943	1.923	2.317	4.98	10.56	0.0012	0.022
ENSG00000181885	CLDN7	-0.81	0.57	2.85	7.21	10.56	0.0012	0.022
ENSG00000158373	HIST1H2BD	-0.964	0.513	2.435	5.41	10.55	0.0012	0.022
ENSG00000117791	2002-03-01	-1.07	0.476	2.537	5.8	10.55	0.0012	0.022
ENSG00000068400	GRIPAP1	-0.698	0.616	2.978	7.88	10.55	0.0012	0.022
ENSG00000176155	CCDC57	-1.21	0.432	2.557	5.89	10.53	0.0012	0.023
ENSG00000115525	ST3GAL5	-0.632	0.645	3.205	9.22	10.52	0.0012	0.023
ENSG00000249780	RP11-352E6.2.1	-8.369	0.003	-0.768	0.59	10.51	0.0012	0.023
ENSG00000102032	RENBP	-1.71	0.306	0.784	1.72	10.51	0.0012	0.023
ENSG00000250954	RP11-79E3.3.1	0.977	1.968	2.828	7.1	10.49	0.0012	0.023
ENSG00000165949	IFI27	1.638	3.113	7.596	193.41	10.48	0.0012	0.023
ENSG00000081320	STK17B	0.533	1.447	4.606	24.35	10.48	0.0012	0.023
ENSG00000261183	RP11-532F12.5.1	-0.384	0.766	5.745	53.63	10.48	0.0012	0.023
ENSG00000188677	PARVB	-0.78	0.582	3.253	9.53	10.47	0.0012	0.023
ENSG00000125944	HNRNPR	0.398	1.318	5.738	53.36	10.47	0.0012	0.023
ENSG00000138606	SHF	-1.953	0.258	1.188	2.28	10.45	0.0012	0.023
ENSG00000157823	AP3S2	-0.514	0.7	4.969	31.32	10.44	0.0012	0.023
ENSG00000196565	HBG2	0.918	1.889	2.366	5.16	10.44	0.0012	0.023
ENSG00000139505	MTMR6	0.432	1.349	5.054	33.23	10.43	0.0012	0.023
ENSG00000197629	MPEG1	0.862	1.818	3.883	14.75	10.43	0.0012	0.023
ENSG00000104884	ERCC2	-1.255	0.419	1.628	3.09	10.42	0.0012	0.023
ENSG00000083857	FAT1	0.506	1.42	6.089	68.06	10.38	0.0013	0.024
ENSG00000104915	STX10	-0.38	0.768	5.257	38.23	10.38	0.0013	0.024
ENSG00000158552	ZFAND2B	-0.397	0.76	5.201	36.78	10.38	0.0013	0.024
ENSG00000091831	ESR1	1.298	2.459	2.672	6.37	10.34	0.0013	0.024
ENSG00000136859	ANGPTL2	0.544	1.458	6.082	67.72	10.33	0.0013	0.024
ENSG00000187514	PTMA	0.458	1.374	5.117	34.71	10.31	0.0013	0.025
ENSG00000187446	AC012652.1.1	-0.469	0.722	7.063	133.74	10.29	0.0013	0.025
ENSG00000145246	ATP10D	0.475	1.39	5.297	39.31	10.29	0.0013	0.025
ENSG00000151491	EPS8	0.448	1.364	5.186	36.41	10.28	0.0013	0.025
ENSG00000243620	RP11-649A16.1.1	1.066	2.093	1.963	3.9	10.28	0.0013	0.025
ENSG00000138834	MAPK8IP3	-0.422	0.746	5.221	37.3	10.26	0.0014	0.025
ENSG00000133627	ACTR3B	-0.654	0.635	3.391	10.49	10.26	0.0014	0.025
ENSG00000168539	CHRM1	-3.507	0.088	-0.669	0.63	10.25	0.0014	0.025
ENSG00000176340	COX8A	-0.446	0.734	7.874	234.53	10.24	0.0014	0.025
ENSG00000256100	AP000721.4.1	-0.446	0.734	7.874	234.53	10.23	0.0014	0.026
ENSG00000180447	GAS1	0.501	1.415	7.617	196.25	10.23	0.0014	0.026
ENSG00000143537	ADAM15	-0.446	0.734	7.518	183.26	10.22	0.0014	0.026
ENSG00000217275	RPS10P1	0.653	1.572	3.483	11.18	10.22	0.0014	0.026
ENSG00000008256	CYTH3	0.368	1.291	5.707	52.25	10.19	0.0014	0.026
ENSG00000091542	ALKBH5	0.369	1.291	6.084	67.83	10.19	0.0014	0.026
ENSG00000162496	DHRS3	-0.434	0.74	6.533	92.62	10.17	0.0014	0.026
ENSG00000255501	CARD18	-1.003	0.499	5.671	50.95	10.17	0.0014	0.026
ENSG00000067715	SYT1	0.699	1.623	3.424	10.74	10.16	0.0014	0.026
ENSG00000204310	AGPAT1	-0.869	0.547	4.976	31.47	10.15	0.0014	0.026
ENSG00000135823	STX6	-0.621	0.65	3.942	15.37	10.15	0.0014	0.026
ENSG00000166128	RAB8B	0.538	1.452	4.347	20.35	10.15	0.0014	0.026
ENSG00000103479	RBL2	0.425	1.343	5.346	40.66	10.14	0.0014	0.026
ENSG00000162836	ACP6	-0.759	0.591	3.954	15.5	10.13	0.0015	0.027
ENSG00000198496	NBR2	-1.488	0.356	1.584	3	10.13	0.0015	0.027
ENSG00000164307	ERAP1	0.687	1.61	5.834	57.04	10.13	0.0015	0.027
ENSG00000197147	LRRC8B	0.812	1.755	4.088	17.01	10.13	0.0015	0.027
ENSG00000204186	ZDBF2	0.956	1.941	1.678	3.2	10.12	0.0015	0.027
ENSG00000180902	D2HGDH	-0.449	0.732	5.262	38.36	10.12	0.0015	0.027
ENSG00000038427	VCAN	0.803	1.745	5.934	61.13	10.11	0.0015	0.027
ENSG00000156804	FBXO32	-0.716	0.609	4.269	19.28	10.11	0.0015	0.027
ENSG00000185479	KRT6B	-1.02	0.493	9.512	729.95	10.11	0.0015	0.027
ENSG00000083067	TRPM3	0.953	1.936	2.234	4.7	10.09	0.0015	0.027
ENSG00000243155	RP11-46A10.5.1	-0.637	0.643	3.944	15.39	10.09	0.0015	0.027
ENSG00000156136	DCK	0.54	1.454	4.382	20.85	10.07	0.0015	0.027
ENSG00000174564	IL20RB	-0.433	0.741	6.49	89.91	10.07	0.0015	0.027
ENSG00000171812	COL8A2	0.638	1.556	4.179	18.11	10.06	0.0015	0.027
ENSG00000197892	KIF13B	-0.447	0.733	4.873	29.3	10.04	0.0015	0.027
ENSG00000224652	AC139666.1.1	-2.163	0.223	0.872	1.83	10.04	0.0015	0.027
ENSG00000203857	HSD3B1	-2.34	0.198	3.399	10.55	10.03	0.0015	0.028
ENSG00000197375	SLC22A5	-1	0.5	2.42	5.35	10.03	0.0015	0.028
ENSG00000040487	PQLC2	-1.074	0.475	2.144	4.42	10.02	0.0016	0.028
ENSG00000135617	PRADC1	-0.411	0.752	5.02	32.46	10.02	0.0016	0.028
ENSG00000234899	AC005152.2.1	-1.404	0.378	1.525	2.88	10.01	0.0016	0.028
ENSG00000086300	SNX10	1.204	2.304	3.08	8.45	10	0.0016	0.028
ENSG00000197614	MFAP5	0.75	1.682	6.417	85.47	10	0.0016	0.028
ENSG00000187534	AC007842.1	-1.544	0.343	1.807	3.5	10	0.0016	0.028
ENSG00000100280	AP1B1	-0.37	0.774	6.432	86.36	9.99	0.0016	0.028
ENSG00000178913	TAF7	0.336	1.262	6.798	111.25	9.99	0.0016	0.028
ENSG00000176402	GJC3	-1.025	0.491	2.345	5.08	9.99	0.0016	0.028
ENSG00000158887	MPZ	1.121	2.175	3.458	10.99	9.99	0.0016	0.028
ENSG00000153815	CMIP	-0.838	0.559	2.896	7.44	9.99	0.0016	0.028
ENSG00000134909	ARHGAP32	-0.44	0.737	4.62	24.59	9.98	0.0016	0.028
ENSG00000198727	MT-CYB	-0.459	0.727	11.799	3563.62	9.96	0.0016	0.028
ENSG00000184148	SPRR4	-1.499	0.354	7.989	254.01	9.95	0.0016	0.028
ENSG00000075234	TTC38	-0.752	0.594	3.973	15.7	9.95	0.0016	0.028
ENSG00000134757	DSG3	0.532	1.446	6.863	116.37	9.95	0.0016	0.028
ENSG00000120896	SORBS3	-0.522	0.696	5.287	39.05	9.95	0.0016	0.028
ENSG00000145216	FIP1L1	0.332	1.258	5.699	51.94	9.95	0.0016	0.028
ENSG00000127951	FGL2	0.893	1.858	5.196	36.65	9.93	0.0016	0.028
ENSG00000162227	TAF6L	-0.853	0.553	2.318	4.98	9.93	0.0016	0.029
ENSG00000104863	LIN7B	-0.52	0.698	3.933	15.28	9.91	0.0016	0.029
ENSG00000172782	FADS6	-0.964	0.513	3.023	8.13	9.9	0.0017	0.029
ENSG00000075884	ARHGAP15	0.909	1.877	2.894	7.44	9.9	0.0017	0.029
ENSG00000117906	RCN2	0.409	1.327	7.113	138.4	9.9	0.0017	0.029
ENSG00000137441	FGFBP2	-0.959	0.515	3.372	10.35	9.89	0.0017	0.029
ENSG00000179406	LINC00174	-2.633	0.161	0.179	1.13	9.89	0.0017	0.029
ENSG00000164828	SUN1	-0.382	0.767	7.379	166.47	9.88	0.0017	0.029
ENSG00000170954	ZNF415	-1.034	0.489	2.422	5.36	9.84	0.0017	0.03
ENSG00000228453	RP11-229A19.3.1	2.013	4.037	0.754	1.69	9.84	0.0017	0.03
ENSG00000117115	PADI2	-1.417	0.375	1.501	2.83	9.84	0.0017	0.03
ENSG00000125967	NECAB3	-1.17	0.444	1.293	2.45	9.84	0.0017	0.03
ENSG00000180019	AC079741.2.1	0.586	1.501	4.208	18.49	9.82	0.0017	0.03
ENSG00000188566	NDOR1	-0.523	0.696	4.708	26.14	9.82	0.0017	0.03
ENSG00000162076	FLYWCH2	0.368	1.291	5.946	61.65	9.81	0.0017	0.03
ENSG00000103024	NME3	-0.366	0.776	5.421	42.85	9.81	0.0017	0.03
ENSG00000198039	ZNF273	-0.524	0.695	6.006	64.27	9.8	0.0017	0.03
ENSG00000185101	ANO9	-0.454	0.73	5.845	57.47	9.8	0.0017	0.03
ENSG00000198034	RPS4X	-0.483	0.715	10.145	1132.4	9.8	0.0017	0.03
ENSG00000105829	BET1	-0.555	0.681	4.295	19.63	9.79	0.0018	0.03
ENSG00000110321	EIF4G2	0.366	1.289	10.228	1199.62	9.78	0.0018	0.03
ENSG00000121413	ZSCAN18	-0.636	0.644	5.111	34.56	9.75	0.0018	0.031
ENSG00000119673	ACOT2	-1.427	0.372	2.923	7.58	9.74	0.0018	0.031
ENSG00000128928	IVD	-2.316	0.201	0.782	1.72	9.71	0.0018	0.031
ENSG00000139131	YARS2	-0.763	0.589	3.009	8.05	9.71	0.0018	0.031
ENSG00000096717	SIRT1	0.612	1.529	4.204	18.42	9.7	0.0018	0.031
ENSG00000105355	PLIN3	-0.498	0.708	6.635	99.42	9.7	0.0018	0.031
ENSG00000100023	PPIL2	-0.572	0.672	3.758	13.53	9.7	0.0018	0.031
ENSG00000100934	SEC23A	0.366	1.289	5.979	63.08	9.7	0.0018	0.031
ENSG00000148346	LCN2	-1.63	0.323	5.071	33.61	9.7	0.0018	0.031
ENSG00000249853	HS3ST5	0.634	1.552	3.246	9.49	9.69	0.0019	0.031
ENSG00000184347	SLIT3	0.611	1.527	6.654	100.72	9.69	0.0019	0.031
ENSG00000123983	ACSL3	-0.463	0.725	6.061	66.78	9.69	0.0019	0.031
ENSG00000231918	AC007682.1.1	0.873	1.832	2.593	6.03	9.66	0.0019	0.032
ENSG00000167645	YIF1B	-0.665	0.631	3.864	14.56	9.65	0.0019	0.032
ENSG00000184575	XPOT	0.329	1.256	6.319	79.84	9.65	0.0019	0.032
ENSG00000241837	ATP5O	-0.361	0.779	7.317	159.45	9.64	0.0019	0.032
ENSG00000237512	RP11-790G19.2.1	-2.938	0.131	1.492	2.81	9.64	0.0019	0.032
ENSG00000196428	TSC22D2	0.554	1.468	4.085	16.98	9.62	0.0019	0.032
ENSG00000166471	TMEM41B	-0.407	0.754	5.864	58.25	9.62	0.0019	0.032
ENSG00000011523	CEP68	-0.505	0.705	4.058	16.66	9.61	0.0019	0.032
ENSG00000131023	LATS1	0.398	1.317	4.811	28.07	9.59	0.002	0.033
ENSG00000115226	FNDC4	-1.299	0.406	2.295	4.91	9.58	0.002	0.033
ENSG00000251615	RP11-774O3.3.1	-1.067	0.477	2.544	5.83	9.58	0.002	0.033
ENSG00000048392	RRM2B	0.441	1.358	5.351	40.82	9.57	0.002	0.033
ENSG00000127863	TNFRSF19	0.446	1.363	7.916	241.52	9.57	0.002	0.033
ENSG00000105287	PRKD2	-0.647	0.639	4.057	16.65	9.56	0.002	0.033
ENSG00000144366	GULP1	0.623	1.54	3.383	10.43	9.55	0.002	0.033
ENSG00000074370	ATP2A3	-0.673	0.627	4.252	19.05	9.55	0.002	0.033
ENSG00000164626	KCNK5	-0.819	0.567	3.411	10.64	9.53	0.002	0.033
ENSG00000119314	PTBP3	0.385	1.306	5.64	49.85	9.53	0.002	0.033
ENSG00000258077	RP11-114H23.1.1	1.033	2.047	3.242	9.46	9.52	0.002	0.034
ENSG00000070269	C14orf101	-0.843	0.558	2.36	5.13	9.51	0.002	0.034
ENSG00000261221	ZNF865	-0.492	0.711	4.116	17.34	9.49	0.0021	0.034
ENSG00000110042	DTX4	-1.294	0.408	2.134	4.39	9.47	0.0021	0.034
ENSG00000172071	EIF2AK3	1.236	2.356	0.988	1.98	9.47	0.0021	0.034
ENSG00000023697	DERA	0.422	1.34	4.899	29.84	9.46	0.0021	0.035
ENSG00000065361	ERBB3	-0.382	0.767	5.923	60.69	9.45	0.0021	0.035
ENSG00000225178	RPSAP56	0.45	1.366	5.415	42.66	9.43	0.0021	0.035
ENSG00000134013	LOXL2	0.745	1.676	3.23	9.38	9.42	0.0021	0.035
ENSG00000177485	ZBTB33	0.35	1.275	5.439	43.38	9.42	0.0021	0.035
ENSG00000081019	RSBN1	0.662	1.582	3.345	10.16	9.41	0.0022	0.035
ENSG00000166199	ALKBH3	-0.444	0.735	4.356	20.48	9.41	0.0022	0.035
ENSG00000187257	RSBN1L	0.701	1.625	3.284	9.74	9.4	0.0022	0.035
ENSG00000158006	PAFAH2	-0.513	0.701	4.57	23.75	9.4	0.0022	0.035
ENSG00000153310	FAM49B	0.624	1.541	3.202	9.2	9.37	0.0022	0.036
ENSG00000186260	MKL2	0.371	1.293	5.644	50	9.36	0.0022	0.036
ENSG00000183036	PCP4	1.077	2.11	5.058	33.3	9.36	0.0022	0.036
ENSG00000257026	AC040173.1	0.377	1.298	5.628	49.46	9.36	0.0022	0.036
ENSG00000113083	LOX	0.723	1.651	6.482	89.39	9.35	0.0022	0.036
ENSG00000162407	PPAP2B	0.491	1.406	8.253	305.04	9.35	0.0022	0.036
ENSG00000104983	CCDC61	-0.963	0.513	2.104	4.3	9.34	0.0022	0.036
ENSG00000142149	HUNK	0.714	1.64	3.06	8.34	9.34	0.0022	0.036
ENSG00000112531	QKI	0.321	1.249	5.962	62.35	9.34	0.0022	0.036
ENSG00000204195	AWAT1	-2.839	0.14	2.63	6.19	9.33	0.0022	0.036
ENSG00000104213	PDGFRL	0.776	1.712	5.064	33.46	9.33	0.0023	0.036
ENSG00000215440	NPEPL1	-0.426	0.744	4.549	23.4	9.33	0.0023	0.036
ENSG00000132793	LPIN3	-0.425	0.745	4.802	27.9	9.32	0.0023	0.036
ENSG00000149932	TMEM219	-0.331	0.795	6.52	91.76	9.31	0.0023	0.037
ENSG00000165209	STRBP	-0.555	0.681	3.843	14.35	9.3	0.0023	0.037
ENSG00000257411	RP11-603J24.9.1	-0.378	0.77	5.925	60.74	9.3	0.0023	0.037
ENSG00000169877	AHSP	-2.529	0.173	1.076	2.11	9.3	0.0023	0.037
ENSG00000156398	SFXN2	-2.262	0.208	0.28	1.21	9.29	0.0023	0.037
ENSG00000010319	SEMA3G	-0.55	0.683	4.373	20.72	9.27	0.0023	0.037
ENSG00000101966	XIAP	0.498	1.412	4.125	17.45	9.27	0.0023	0.037
ENSG00000143797	MBOAT2	-0.458	0.728	6.613	97.89	9.25	0.0023	0.038
ENSG00000151025	GPR158	1.63	3.095	1.775	3.42	9.25	0.0024	0.038
ENSG00000196352	CD55	0.482	1.397	7.349	162.99	9.24	0.0024	0.038
ENSG00000099203	TMED1	-0.558	0.679	3.59	12.04	9.24	0.0024	0.038
ENSG00000114698	PLSCR4	0.478	1.392	5.33	40.24	9.24	0.0024	0.038
ENSG00000106733	C9orf95	-0.425	0.745	5.485	44.78	9.22	0.0024	0.038
ENSG00000126432	PRDX5	-0.411	0.752	6.122	69.66	9.22	0.0024	0.038
ENSG00000004142	POLDIP2	-0.312	0.806	6.136	70.35	9.21	0.0024	0.038
ENSG00000144476	CXCR7	0.738	1.668	4.463	22.06	9.21	0.0024	0.038
ENSG00000115267	IFIH1	0.87	1.828	4.502	22.66	9.2	0.0024	0.038
ENSG00000153714	C9orf150	0.708	1.633	3.549	11.71	9.19	0.0024	0.038
ENSG00000125818	PSMF1	-0.308	0.808	6.395	84.18	9.19	0.0024	0.039
ENSG00000233723	AC007092.1.1	0.689	1.613	3.215	9.29	9.18	0.0024	0.039
ENSG00000127870	RNF6	0.363	1.286	5.434	43.22	9.17	0.0025	0.039
ENSG00000116661	FBXO2	-0.678	0.625	3.378	10.4	9.16	0.0025	0.039
ENSG00000213809	KLRK1	1.128	2.185	2.587	6.01	9.16	0.0025	0.039
ENSG00000161671	C19orf63	-0.379	0.769	5.878	58.8	9.16	0.0025	0.039
ENSG00000230424	RP1-43E13.2.1	-1.945	0.26	0.302	1.23	9.15	0.0025	0.039
ENSG00000136514	RTP4	2.617	6.134	1.492	2.81	9.15	0.0025	0.039
ENSG00000177311	ZBTB38	0.343	1.268	5.354	40.91	9.14	0.0025	0.039
ENSG00000166840	GLYATL1	-4.438	0.046	-0.893	0.54	9.14	0.0025	0.039
ENSG00000156140	ADAMTS3	1.114	2.165	1.246	2.37	9.13	0.0025	0.039
ENSG00000184612	RP1-273P12.3.1	0.759	1.692	3.121	8.7	9.13	0.0025	0.039
ENSG00000186529	CYP4F3	-0.793	0.577	3.357	10.25	9.12	0.0025	0.04
ENSG00000168806	LCMT2	0.557	1.471	4.148	17.72	9.11	0.0025	0.04
ENSG00000167716	WDR81	-0.458	0.728	4.207	18.46	9.11	0.0025	0.04
ENSG00000006194	ZNF263	-0.481	0.716	4.14	17.63	9.11	0.0025	0.04
ENSG00000139644	TMBIM6	-0.429	0.743	8.438	346.73	9.1	0.0026	0.04
ENSG00000166250	CLMP	-2.941	0.13	0.342	1.27	9.09	0.0026	0.04
ENSG00000182054	IDH2	-0.448	0.733	6.753	107.89	9.09	0.0026	0.04
ENSG00000089220	PEBP1	-0.391	0.763	8.539	371.84	9.06	0.0026	0.04
ENSG00000256525	POLG2	0.626	1.543	3.603	12.15	9.06	0.0026	0.04
ENSG00000196839	ADA	-1.147	0.452	3.374	10.37	9.06	0.0026	0.041
ENSG00000071073	MGAT4A	-0.883	0.542	2.741	6.68	9.05	0.0026	0.041
ENSG00000166579	NDEL1	0.517	1.431	5.262	38.36	9.04	0.0026	0.041
ENSG00000163873	GRIK3	1.984	3.955	0.981	1.97	9.04	0.0026	0.041
ENSG00000198399	ITSN2	0.346	1.271	5.989	63.5	9.03	0.0027	0.041
ENSG00000164896	FASTK	-0.321	0.801	5.432	43.18	9.03	0.0027	0.041
ENSG00000163694	RBM47	-0.527	0.694	5.759	54.16	9.03	0.0027	0.041
ENSG00000149809	TM7SF2	-0.472	0.721	6.425	85.9	9.02	0.0027	0.041
ENSG00000227661	AC073869.10.1	-0.686	0.622	4.171	18.01	9.01	0.0027	0.041
ENSG00000204335	SP5	-1.523	0.348	0.708	1.63	9	0.0027	0.041
ENSG00000158125	XDH	-1.736	0.3	0.961	1.95	8.99	0.0027	0.042
ENSG00000093217	XYLB	-3.289	0.102	-0.317	0.8	8.99	0.0027	0.042
ENSG00000008735	MAPK8IP2	-1.104	0.465	1.974	3.93	8.98	0.0027	0.042
ENSG00000103168	TAF1C	-0.512	0.701	4.488	22.45	8.97	0.0027	0.042
ENSG00000115414	FN1	0.666	1.587	6.954	123.99	8.96	0.0028	0.042
ENSG00000129255	MPDU1	-0.589	0.665	3.978	15.76	8.95	0.0028	0.042
ENSG00000138131	LOXL4	-1.08	0.473	2.083	4.24	8.94	0.0028	0.043
ENSG00000136536	2007-03-01	0.405	1.324	5.253	38.14	8.93	0.0028	0.043
ENSG00000092964	DPYSL2	0.396	1.316	6.976	125.85	8.93	0.0028	0.043
ENSG00000160223	ICOSLG	-0.683	0.623	3.431	10.79	8.92	0.0028	0.043
ENSG00000132591	ERAL1	-0.437	0.738	4.59	24.08	8.92	0.0028	0.043
ENSG00000156711	MAPK13	-0.476	0.719	5.697	51.89	8.91	0.0028	0.043
ENSG00000151689	INPP1	0.498	1.412	4.746	26.83	8.91	0.0028	0.043
ENSG00000124253	PCK1	2.994	7.967	1.728	3.31	8.91	0.0028	0.043
ENSG00000166394	CYB5R2	-0.506	0.704	4.311	19.84	8.9	0.0029	0.043
ENSG00000123415	SMUG1	-0.485	0.714	4.759	27.08	8.9	0.0029	0.043
ENSG00000091138	SLC26A3	-2.758	0.148	0.198	1.15	8.89	0.0029	0.043
ENSG00000160712	IL6R	0.549	1.463	4.398	21.08	8.88	0.0029	0.043
ENSG00000159267	HLCS	-0.917	0.53	3.634	12.41	8.87	0.0029	0.044
ENSG00000134452	FBXO18	-0.506	0.704	4.325	20.05	8.87	0.0029	0.044
ENSG00000182983	ZNF662	-0.464	0.725	4.826	28.36	8.87	0.0029	0.044
ENSG00000069431	ABCC9	0.903	1.87	2.796	6.94	8.87	0.0029	0.044
ENSG00000118515	SGK1	0.662	1.582	6.269	77.13	8.87	0.0029	0.044
ENSG00000135929	CYP27A1	-0.71	0.612	4.078	16.88	8.86	0.0029	0.044
ENSG00000259291	RP11-617F23.1.1	-0.627	0.648	3.116	8.67	8.86	0.0029	0.044
ENSG00000213433	RP11-54C4.1.1	0.596	1.511	3.868	14.6	8.85	0.0029	0.044
ENSG00000075151	EIF4G3	0.389	1.309	5.175	36.14	8.85	0.0029	0.044
ENSG00000214708	AC090616.2.1	-2.76	0.148	0.484	1.4	8.85	0.0029	0.044
ENSG00000249413	RP11-25H12.1.1	0.767	1.701	5.323	40.04	8.85	0.0029	0.044
ENSG00000136153	LMO7	0.446	1.362	5.392	41.99	8.85	0.0029	0.044
ENSG00000251567	RP11-775H9.2.1	0.948	1.929	3.78	13.74	8.83	0.003	0.044
ENSG00000197043	ANXA6	0.463	1.379	5.585	47.99	8.83	0.003	0.044
ENSG00000134986	C5orf13	0.584	1.499	5.659	50.52	8.81	0.003	0.045
ENSG00000253766	RP11-804N13.1.1	2.057	4.162	2.362	5.14	8.8	0.003	0.045
ENSG00000167880	EVPL	-0.484	0.715	6.402	84.58	8.79	0.003	0.045
ENSG00000248098	BCKDHA	-0.42	0.747	5.65	50.23	8.79	0.003	0.045
ENSG00000255690	AC005013.1	-0.966	0.512	2.698	6.49	8.78	0.003	0.045
ENSG00000176734	TRIL	-0.966	0.512	2.698	6.49	8.78	0.003	0.045
ENSG00000169926	KLF13	0.687	1.61	3.959	15.55	8.78	0.003	0.045
ENSG00000179913	B3GNT3	-1.873	0.273	0.933	1.91	8.77	0.0031	0.045
ENSG00000082898	XPO1	0.359	1.283	6.495	90.21	8.77	0.0031	0.045
ENSG00000169129	AFAP1L2	0.644	1.562	4.09	17.03	8.77	0.0031	0.045
ENSG00000111707	SUDS3	-0.473	0.721	4.06	16.68	8.76	0.0031	0.045
ENSG00000111344	RASAL1	-1.285	0.41	2.948	7.72	8.76	0.0031	0.045
ENSG00000076716	GPC4	0.665	1.586	3.1	8.57	8.75	0.0031	0.045
ENSG00000210049	J01415.2	-0.485	0.714	9.153	569.41	8.74	0.0031	0.046
ENSG00000130175	PRKCSH	-0.369	0.774	6.218	74.41	8.74	0.0031	0.046
ENSG00000124116	WFDC3	-1.055	0.481	4.063	16.71	8.73	0.0031	0.046
ENSG00000167705	RILP	-0.78	0.582	3.132	8.76	8.73	0.0031	0.046
ENSG00000167766	ZNF83	-0.502	0.706	4.079	16.9	8.73	0.0031	0.046
ENSG00000173578	XCR1	0.711	1.636	2.676	6.39	8.73	0.0031	0.046
ENSG00000179364	PACS2	-0.587	0.666	3.994	15.93	8.72	0.0031	0.046
ENSG00000126759	CFP	1.061	2.087	1.577	2.98	8.72	0.0031	0.046
ENSG00000113645	WWC1	-0.459	0.728	4.341	20.26	8.72	0.0032	0.046
ENSG00000167112	TRUB2	-0.743	0.598	2.559	5.89	8.71	0.0032	0.046
ENSG00000223786	RP11-554D15.1.1	1.42	2.675	1.149	2.22	8.7	0.0032	0.046
ENSG00000086548	CEACAM6	-0.735	0.601	4.154	17.81	8.7	0.0032	0.046
ENSG00000166839	ANKDD1A	-1.333	0.397	1.754	3.37	8.69	0.0032	0.046
ENSG00000144908	ALDH1L1	-2.887	0.135	0.581	1.5	8.68	0.0032	0.047
ENSG00000171443	ZNF524	-0.432	0.741	4.915	30.16	8.68	0.0032	0.047
ENSG00000119681	LTBP2	-0.586	0.666	4.336	20.2	8.68	0.0032	0.047
ENSG00000171311	EXOSC1	-0.501	0.707	3.768	13.62	8.67	0.0032	0.047
ENSG00000114209	PDCD10	0.362	1.285	6.596	96.71	8.67	0.0032	0.047
ENSG00000133195	SLC39A11	-0.442	0.736	4.629	24.75	8.67	0.0032	0.047
ENSG00000072310	SREBF1	-0.455	0.73	5.855	57.89	8.66	0.0032	0.047
ENSG00000175084	DES	1.076	2.109	5.222	37.32	8.66	0.0033	0.047
ENSG00000135069	PSAT1	0.725	1.653	3.163	8.96	8.65	0.0033	0.047
ENSG00000178761	C15orf17	-0.361	0.779	5.486	44.81	8.64	0.0033	0.047
ENSG00000135778	NTPCR	-0.475	0.72	4.429	21.55	8.64	0.0033	0.047
ENSG00000239581	RP11-19G24.1.1	0.855	1.809	2.52	5.73	8.63	0.0033	0.048
ENSG00000112699	GMDS	-0.526	0.694	4.505	22.7	8.62	0.0033	0.048
ENSG00000123358	NR4A1	2.401	5.283	6.482	89.37	8.62	0.0033	0.048
ENSG00000181873	IBA57	-0.88	0.543	2.021	4.06	8.62	0.0033	0.048
ENSG00000254024	KB-1562D12.1.1	-0.573	0.672	3.567	11.85	8.61	0.0033	0.048
ENSG00000089820	ARHGAP4	-0.476	0.719	4.529	23.09	8.61	0.0033	0.048
ENSG00000143772	ITPKB	-0.503	0.706	4.521	22.96	8.61	0.0034	0.048
ENSG00000127947	PTPN12	0.333	1.26	6.095	68.35	8.61	0.0034	0.048
ENSG00000230384	AC016739.1.1	0.486	1.4	3.799	13.92	8.6	0.0034	0.048
ENSG00000124535	WRNIP1	0.298	1.229	6.064	66.91	8.6	0.0034	0.048
ENSG00000165105	RASEF	-1.024	0.492	2.327	5.02	8.59	0.0034	0.048
ENSG00000168569	TMEM223	-0.655	0.635	3.663	12.67	8.59	0.0034	0.048
ENSG00000129675	ARHGEF6	0.703	1.628	2.814	7.03	8.59	0.0034	0.048
ENSG00000114541	FRMD4B	0.411	1.33	6.576	95.4	8.59	0.0034	0.048
ENSG00000151500	THYN1	-0.436	0.739	4.75	26.9	8.58	0.0034	0.048
ENSG00000178695	KCTD12	0.473	1.388	5.221	37.3	8.58	0.0034	0.048
ENSG00000119900	OGFRL1	0.553	1.467	4.384	20.88	8.58	0.0034	0.048
ENSG00000095951	HIVEP1	0.443	1.359	4.366	20.62	8.58	0.0034	0.048
ENSG00000198740	ZNF652	-0.382	0.767	5.262	38.38	8.57	0.0034	0.048
ENSG00000227939	RPL3P2	-0.657	0.634	3.614	12.25	8.56	0.0034	0.048
ENSG00000187288	CIDEC	1.627	3.09	4.662	25.32	8.55	0.0034	0.049
ENSG00000203797	DDO	-4.12	0.058	-0.166	0.89	8.54	0.0035	0.049
ENSG00000183258	DDX41	-0.412	0.752	5.019	32.43	8.54	0.0035	0.049
ENSG00000109819	PPARGC1A	-0.738	0.6	3.041	8.23	8.54	0.0035	0.049
ENSG00000161970	RPL26	0.435	1.352	5.105	34.41	8.53	0.0035	0.049
ENSG00000187583	PLEKHN1	-0.453	0.731	4.837	28.58	8.53	0.0035	0.049
ENSG00000175287	PHYHD1	-0.504	0.705	5.005	32.11	8.52	0.0035	0.049
ENSG00000167608	TMC4	-0.993	0.502	2.133	4.39	8.52	0.0035	0.049
ENSG00000151148	UBE3B	-0.408	0.754	4.795	27.76	8.52	0.0035	0.049
