# Supplementary material for: Filaggrin-stratified transcriptomic analysis of pediatric skin identifies mechanistic pathways in patients with atopic dermatitis
Source: J Allergy Clin Immunol. 2014 Jul;134(1):82–91. doi: 10.1016/j.jaci.2014.04.021 (PMC4090750; doi:10.1016/j.jaci.2014.04.021)
Supplement: Table E7a [file mmc8a.xls]

## Sheet: Table E6a_EdgeR_analysis_FLG_wt
GeneID	GeneName	logFC	FC	logCPM	CPM	LR	PValue	FDR
ENSG00000143631	FLG	-1.915	0.265	10.981	2021.81	65.65	5.4e-16	6.07e-12
ENSG00000138615	CILP	-2.037	0.244	4.559	23.56	20.54	5.83e-06	0.0328
ENSG00000163220	S100A9	-3.518	0.087	8.452	350.12	18.77	1.48e-05	0.0554
ENSG00000145808	ADAMTS19	-1.595	0.331	2.271	4.83	16.03	6.22e-05	0.12
ENSG00000231079	AC105402.4.1	3.359	10.262	5.411	42.54	16.02	6.28e-05	0.12
ENSG00000167779	IGFBP6	-1.038	0.487	6.023	65.02	15.77	7.16e-05	0.12
ENSG00000228049	POLR2J2	1.203	2.302	4.473	22.2	15.68	7.49e-05	0.12
ENSG00000120885	CLU	-0.759	0.591	6.967	125.1	14.75	0.000123	0.15
ENSG00000173918	C1QTNF1	-1.168	0.445	3.095	8.54	14.62	0.000131	0.15
ENSG00000221857	FXYD1	-1.172	0.444	3.552	11.73	14.59	0.000133	0.15
ENSG00000110002	VWA5A	-0.666	0.63	5.319	39.92	12.76	0.000354	0.362
ENSG00000004776	HSPB6	-1.326	0.399	4.198	18.35	12.33	0.000446	0.407
ENSG00000135750	KCNK1	0.665	1.585	5.21	37.01	12.04	0.00052	0.407
ENSG00000070081	NUCB2	-0.749	0.595	4.534	23.17	11.98	0.000537	0.407
ENSG00000143556	S100A7	-2.516	0.175	9.019	518.89	11.82	0.000587	0.407
ENSG00000198542	ITGBL1	-1.369	0.387	3.121	8.7	11.71	0.000623	0.407
ENSG00000143546	S100A8	-2.79	0.145	9.079	540.65	11.66	0.00064	0.407
ENSG00000109846	CRYAB	-0.725	0.605	6.164	71.68	11.62	0.000651	0.407
ENSG00000122176	FMOD	-0.865	0.549	4.747	26.85	11.34	0.000759	0.438
ENSG00000179846	NKPD1	0.778	1.714	4.42	21.4	11.26	0.000793	0.438
ENSG00000078295	ADCY2	-0.792	0.578	3.872	14.64	11.2	0.000816	0.438
ENSG00000163710	PCOLCE2	-1.078	0.474	3.779	13.73	10.93	0.000945	0.444
ENSG00000184216	IRAK1	0.497	1.411	6.182	72.63	10.86	0.000984	0.444
ENSG00000184349	EFNA5	-0.826	0.564	4.191	18.27	10.85	0.000988	0.444
ENSG00000161634	DCD	-1.36	0.389	12.318	5105.71	10.61	0.00112	0.444
ENSG00000119471	HSDL2	-0.691	0.62	5.428	43.05	10.5	0.00119	0.444
ENSG00000002745	WNT16	-1.123	0.459	5.071	33.61	10.49	0.0012	0.444
ENSG00000162706	CADM3	-1.33	0.398	3.565	11.83	10.45	0.00122	0.444
ENSG00000127083	OMD	-1.119	0.461	3.687	12.88	10.43	0.00124	0.444
ENSG00000182492	BGN	-0.774	0.585	6.258	76.56	10.43	0.00124	0.444
ENSG00000133800	LYVE1	-1.388	0.382	3.947	15.43	10.34	0.0013	0.444
ENSG00000102038	SMARCA1	-0.618	0.651	4.665	25.37	10.3	0.00133	0.444
ENSG00000110484	SCGB2A2	-1.329	0.398	8.492	360.02	10.27	0.00135	0.444
ENSG00000100154	TTC28	-0.907	0.533	3.249	9.51	10.24	0.00138	0.444
ENSG00000211772	TRBC2	1.798	3.477	3.251	9.52	10.23	0.00138	0.444
ENSG00000158023	WDR66	1.798	3.476	3.846	14.38	10.1	0.00148	0.454
ENSG00000148671	C10orf116	-0.66	0.633	6.502	90.65	10.09	0.00149	0.454
ENSG00000180185	FAHD1	0.573	1.488	4.671	25.47	10	0.00156	0.463
ENSG00000151303	AGAP11	-0.65	0.637	6.505	90.82	9.82	0.00173	0.499
ENSG00000101144	BMP7	0.531	1.445	6.487	89.68	9.75	0.00179	0.5
ENSG00000109610	SOD3	-0.954	0.516	4.545	23.34	9.68	0.00186	0.5
ENSG00000115159	GPD2	-0.629	0.647	4.379	20.81	9.62	0.00192	0.5
ENSG00000166920	C15orf48	-0.895	0.538	6.277	77.53	9.61	0.00194	0.5
ENSG00000115457	IGFBP2	0.832	1.781	4.61	24.42	9.58	0.00196	0.5
ENSG00000163703	CRELD1	-0.724	0.605	4.128	17.49	9.55	0.002	0.5
ENSG00000087916	SLC6A14	-1.04	0.486	3.918	15.11	9.45	0.00211	0.517
ENSG00000142798	HSPG2	-0.645	0.64	5.119	34.76	9.41	0.00216	0.518
ENSG00000102760	C13orf15	-0.802	0.574	5.86	58.1	9.3	0.00229	0.536
ENSG00000109101	FOXN1	0.573	1.488	6.36	82.16	9.18	0.00244	0.561
ENSG00000081014	AP4E1	0.488	1.402	4.948	30.86	9.09	0.00257	0.58
ENSG00000162929	KIAA1841	-0.797	0.576	4.056	16.63	9.02	0.00267	0.589
ENSG00000183734	ASCL2	0.562	1.477	4.699	25.97	8.88	0.00289	0.625
ENSG00000237651	C2orf74	-0.923	0.527	3.847	14.39	8.81	0.003	0.637
ENSG00000171819	ANGPTL7	-1.512	0.351	3.458	10.99	8.69	0.00319	0.665
ENSG00000124935	SCGB1D2	-1.393	0.381	6.014	64.64	8.66	0.00325	0.665
ENSG00000113657	DPYSL3	-0.609	0.655	5.662	50.62	8.61	0.00334	0.666
ENSG00000166780	C16orf45	-1.161	0.447	2.605	6.08	8.58	0.00341	0.666
ENSG00000166482	MFAP4	-0.97	0.51	5.737	53.34	8.56	0.00343	0.666
ENSG00000004399	PLXND1	-0.768	0.587	3.617	12.27	8.45	0.00366	0.692
ENSG00000131711	MAP1B	-0.521	0.697	5.102	34.35	8.43	0.00369	0.692
ENSG00000135047	CTSL1	-0.65	0.637	4.211	18.52	8.38	0.0038	0.702
ENSG00000182534	MXRA7	-0.774	0.585	3.606	12.18	8.24	0.00411	0.746
ENSG00000122966	CIT	-0.903	0.535	2.61	6.11	8.17	0.00425	0.759
ENSG00000075914	EXOSC7	-0.687	0.621	8.601	388.16	8.12	0.00438	0.761
ENSG00000163815	CLEC3B	-0.687	0.621	8.6	388.04	8.11	0.00439	0.761
ENSG00000163216	SPRR2D	-1.489	0.356	4.618	24.56	8.04	0.00457	0.768
ENSG00000049540	ELN	-1.149	0.451	7.718	210.58	8.02	0.00464	0.768
ENSG00000100448	CTSG	-0.947	0.519	4.649	25.08	7.98	0.00473	0.768
ENSG00000157514	TSC22D3	-0.799	0.575	6.357	81.96	7.96	0.00478	0.768
ENSG00000100065	CARD10	0.796	1.736	4.041	16.46	7.93	0.00486	0.768
ENSG00000137693	YAP1	-0.568	0.675	4.015	16.17	7.9	0.00495	0.768
ENSG00000198039	ZNF273	0.546	1.46	5.941	61.42	7.87	0.00503	0.768
ENSG00000164330	EBF1	-0.857	0.552	3.969	15.66	7.86	0.00504	0.768
ENSG00000142973	CYP4B1	-1.067	0.477	3.875	14.67	7.86	0.00505	0.768
ENSG00000139910	NOVA1	-0.739	0.599	4.052	16.59	7.8	0.00523	0.771
ENSG00000146555	SDK1	-1.09	0.47	2.683	6.42	7.8	0.00523	0.771
ENSG00000136108	CKAP2	0.701	1.625	4.346	20.33	7.78	0.00528	0.771
ENSG00000197343	ZNF655	0.407	1.326	6.627	98.87	7.76	0.00536	0.772
ENSG00000112874	NUDT12	-0.642	0.641	3.766	13.61	7.67	0.00561	0.772
ENSG00000140092	FBLN5	-0.774	0.585	5.046	33.03	7.66	0.00564	0.772
ENSG00000120149	MSX2	-1.16	0.448	2.602	6.07	7.66	0.00565	0.772
ENSG00000187764	SEMA4D	0.498	1.412	6.009	64.39	7.66	0.00565	0.772
ENSG00000163687	DNASE1L3	0.973	1.963	2.699	6.49	7.62	0.00576	0.772
ENSG00000172575	RASGRP1	0.846	1.798	4.496	22.57	7.62	0.00577	0.772
ENSG00000126458	RRAS	-0.555	0.681	4.405	21.19	7.59	0.00586	0.772
ENSG00000210154	J01415.13	-1.135	0.455	2.351	5.1	7.57	0.00592	0.772
ENSG00000136842	TMOD1	-1.107	0.464	2.26	4.79	7.56	0.00597	0.772
ENSG00000184347	SLIT3	-0.685	0.622	6.768	108.97	7.47	0.00628	0.802
ENSG00000256045	MTRNR2L10	-0.585	0.667	5.611	48.88	7.45	0.00634	0.802
ENSG00000077942	FBLN1	-0.729	0.603	8.861	464.94	7.41	0.00649	0.806
ENSG00000255248	RP11-166D19.1.1	-0.813	0.569	3.558	11.78	7.38	0.00659	0.806
ENSG00000106976	DNM1	-0.725	0.605	3.514	11.42	7.38	0.0066	0.806
ENSG00000151612	ZNF827	-1.118	0.461	1.732	3.32	7.36	0.00666	0.806
ENSG00000180354	C7orf41	-0.483	0.716	5.655	50.4	7.33	0.00677	0.806
ENSG00000133661	SFTPD	1.038	2.053	2.449	5.46	7.32	0.00683	0.806
ENSG00000152782	PANK1	0.515	1.429	5.649	50.18	7.31	0.00687	0.806
ENSG00000160193	WDR4	0.601	1.517	4.031	16.35	7.22	0.00721	0.826
ENSG00000240583	AQP1	-0.556	0.68	6.882	117.96	7.2	0.00729	0.826
ENSG00000060982	BCAT1	-0.978	0.508	2.582	5.99	7.19	0.00732	0.826
ENSG00000070614	NDST1	0.406	1.325	7.149	141.93	7.16	0.00746	0.826
ENSG00000006634	DBF4	0.727	1.655	3.388	10.47	7.16	0.00746	0.826
ENSG00000197614	MFAP5	-0.803	0.573	6.555	94.03	7.13	0.00758	0.826
ENSG00000002933	TMEM176A	-0.814	0.569	3.023	8.13	7.09	0.00774	0.826
ENSG00000174951	FUT1	0.947	1.928	2.739	6.68	7.09	0.00776	0.826
ENSG00000198712	MT-CO2	-0.781	0.582	6.396	84.21	7.09	0.00777	0.826
ENSG00000131831	RAI2	-0.773	0.585	3.676	12.78	7.08	0.00781	0.826
ENSG00000198948	MFAP3L	0.481	1.396	6.649	100.38	7.06	0.0079	0.826
ENSG00000156650	KAT6B	-0.846	0.557	2.999	8	7.05	0.00793	0.826
ENSG00000164932	CTHRC1	-1.166	0.446	4.456	21.95	7.03	0.008	0.826
ENSG00000198804	MT-CO1	-0.606	0.657	8.535	370.96	7.02	0.00807	0.826
ENSG00000175445	LPL	-1.769	0.293	4.307	19.79	6.95	0.00837	0.846
ENSG00000189129	PLAC9	-0.787	0.579	7.267	153.99	6.94	0.00843	0.846
ENSG00000111817	DSE	-0.527	0.694	4.729	26.52	6.91	0.00859	0.846
ENSG00000113758	DBN1	-0.709	0.612	4.678	25.6	6.9	0.0086	0.846
ENSG00000256309	AC009469.1	-0.518	0.698	6.428	86.11	6.89	0.00869	0.846
ENSG00000174059	CD34	-0.603	0.659	5.482	44.69	6.88	0.00872	0.846
ENSG00000163993	S100P	-0.763	0.589	5.577	47.74	6.86	0.0088	0.847
ENSG00000035862	TIMP2	-0.54	0.688	7.908	240.23	6.8	0.00909	0.867
ENSG00000111799	COL12A1	-0.672	0.628	6	64.01	6.78	0.00923	0.874
ENSG00000179094	PER1	-0.82	0.567	5.333	40.29	6.74	0.00942	0.874
ENSG00000115414	FN1	-0.712	0.61	7.069	134.26	6.74	0.00942	0.874
ENSG00000131187	F12	0.701	1.626	4.176	18.08	6.73	0.00948	0.874
ENSG00000176092	AIM1L	0.584	1.499	4.606	24.36	6.71	0.00957	0.874
ENSG00000114948	ADAM23	1.024	2.034	1.554	2.94	6.69	0.00972	0.874
ENSG00000198892	SHISA4	-0.83	0.563	3.248	9.5	6.68	0.00974	0.874
ENSG00000137440	FGFBP1	0.771	1.706	5.434	43.23	6.67	0.00978	0.874
ENSG00000129009	ISLR	-0.728	0.604	4.688	25.78	6.65	0.0099	0.878
