# Supplementary material for: Filaggrin-stratified transcriptomic analysis of pediatric skin identifies mechanistic pathways in patients with atopic dermatitis
Source: J Allergy Clin Immunol. 2014 Jul;134(1):82–91. doi: 10.1016/j.jaci.2014.04.021 (PMC4090750; doi:10.1016/j.jaci.2014.04.021)
Supplement: Table E7b [file mmc8b.xls]

## Sheet: Table E6b_EdgeR_analysis_FLG_wt
GeneID	GeneName	logFC	FC	logCPM	CPM	LR	PValue	FDR
ENSG00000231079	AC105402.4.1	3.513	11.419	5.411	42.54	20.13	7.24e-06	0.0808
ENSG00000163220	S100A9	-2.761	0.148	8.452	350.12	18.82	1.44e-05	0.0808
ENSG00000143631	FLG	-0.826	0.564	10.981	2021.81	17.63	2.69e-05	0.101
ENSG00000064886	CHI3L2	-2.352	0.196	2.88	7.36	16.74	4.28e-05	0.121
ENSG00000203306	AP001007.1	-0.699	0.616	5.85	57.68	13.46	0.000243	0.395
ENSG00000255823	MTRNR2L8	-1.14	0.454	3.801	13.94	13.39	0.000253	0.395
ENSG00000177350	RPL13AP3	-0.787	0.58	3.217	9.3	13.09	0.000296	0.395
ENSG00000258784	RP11-813I20.2.1	-0.787	0.58	3.217	9.3	13.08	0.000298	0.395
ENSG00000070601	FRMPD1	-0.761	0.59	3.793	13.86	12.97	0.000316	0.395
ENSG00000167617	CDC42EP5	-0.644	0.64	4.164	17.92	12.62	0.000382	0.43
ENSG00000134852	CLOCK	0.671	1.593	3.734	13.3	11.84	0.000578	0.571
ENSG00000006327	TNFRSF12A	0.941	1.92	4.453	21.9	11.62	0.000653	0.571
ENSG00000137509	PRCP	-0.494	0.71	5.947	61.69	11.6	0.00066	0.571
ENSG00000243655	AC131055.14	-1.003	0.499	4.127	17.47	11.25	0.000795	0.597
ENSG00000143546	S100A8	-2.219	0.215	9.079	540.65	11.23	0.000806	0.597
ENSG00000213963	AC074286.1.1	-0.883	0.542	3.551	11.72	11.13	0.000848	0.597
ENSG00000155850	SLC26A2	-0.672	0.628	5.038	32.86	10.33	0.00131	0.868
ENSG00000220848	RPS18P9	-0.562	0.678	6.116	69.36	9.99	0.00158	0.939
ENSG00000256045	MTRNR2L10	-0.592	0.663	5.611	48.88	9.9	0.00165	0.939
ENSG00000120318	ARAP3	-0.765	0.588	4.419	21.4	9.84	0.00171	0.939
ENSG00000134955	SLC37A2	-0.791	0.578	3.422	10.72	9.79	0.00175	0.939
ENSG00000115457	IGFBP2	0.71	1.636	4.61	24.42	9.17	0.00246	1
ENSG00000173221	GLRX	-0.882	0.543	6.058	66.63	9.16	0.00247	1
ENSG00000125652	ALKBH7	-0.454	0.73	6.507	90.96	9.06	0.00261	1
ENSG00000157514	TSC22D3	-0.745	0.597	6.357	81.96	8.91	0.00284	1
ENSG00000204175	GPRIN2	0.708	1.634	4.177	18.09	8.86	0.00291	1
ENSG00000198744	RP5-857K21.11.1	-0.663	0.632	5.414	42.65	8.85	0.00293	1
ENSG00000002933	TMEM176A	-0.751	0.594	3.023	8.13	8.83	0.00297	1
ENSG00000241332	TRNAL37	-0.582	0.668	5.525	46.03	8.78	0.00305	1
ENSG00000141084	RANBP10	-0.628	0.647	3.606	12.18	8.74	0.00311	1
ENSG00000198113	C9orf167	0.926	1.9	2.685	6.43	8.63	0.0033	1
ENSG00000175691	ZNF77	-0.885	0.542	2.105	4.3	8.61	0.00333	1
ENSG00000213180	RP11-401F2.1.1	-0.491	0.712	4.981	31.59	8.6	0.00337	1
ENSG00000234741	GAS5	-0.648	0.638	7.276	155	8.59	0.00339	1
ENSG00000197948	FCHSD1	-0.804	0.573	4.316	19.91	8.51	0.00353	1
ENSG00000163687	DNASE1L3	0.867	1.824	2.699	6.49	8.43	0.00369	1
ENSG00000241431	RP11-17A4.1.1	-0.379	0.769	6.623	98.58	8.4	0.00374	1
ENSG00000176153	GPX2	-0.824	0.565	3.763	13.58	8.34	0.00388	1
ENSG00000109255	NMU	0.658	1.578	4.938	30.65	8.33	0.0039	1
ENSG00000105640	RPL18A	-0.81	0.57	2.567	5.92	8.28	0.00401	1
ENSG00000096060	FKBP5	-0.861	0.55	5.406	42.39	8.25	0.00408	1
ENSG00000250321	RP11-478C6.4.1	-0.807	0.571	3.739	13.35	8.21	0.00416	1
ENSG00000255168	RP11-458D21.5.1	0.513	1.427	4.498	22.6	8.08	0.00448	1
ENSG00000213240	NOTCH2NL	0.513	1.427	4.498	22.6	8.08	0.00448	1
ENSG00000213280	RP11-212P7.1.1	-0.686	0.622	3.558	11.78	8.07	0.00449	1
ENSG00000244053	RPL13AP2	-0.607	0.657	5.727	52.97	8.02	0.00462	1
ENSG00000163216	SPRR2D	-1.233	0.425	4.618	24.56	7.92	0.00488	1
ENSG00000143190	POU2F1	0.637	1.556	3.297	9.83	7.69	0.00556	1
ENSG00000092140	G2E3	0.728	1.656	3.543	11.66	7.59	0.00586	1
ENSG00000241047	AC008434.2	-0.65	0.637	4.157	17.84	7.53	0.00608	1
ENSG00000143556	S100A7	-1.659	0.317	9.019	518.89	7.47	0.00628	1
ENSG00000234093	RP11-269F19.4.1	-0.705	0.613	2.914	7.54	7.38	0.00658	1
ENSG00000183876	ARSI	0.897	1.863	2.36	5.13	7.34	0.00674	1
ENSG00000183405	RPS7P1	-0.611	0.655	3.375	10.38	7.34	0.00676	1
ENSG00000115641	FHL2	0.493	1.407	5.286	39.02	7.29	0.00695	1
ENSG00000171488	LRRC8C	0.489	1.403	4.031	16.35	7.29	0.00695	1
ENSG00000189221	MAOA	-0.604	0.658	5.104	34.39	7.25	0.00709	1
ENSG00000145526	CDH18	-0.948	0.518	3.367	10.32	7.23	0.00719	1
ENSG00000165474	GJB2	-0.687	0.621	7.398	168.7	7.21	0.00724	1
ENSG00000160953	MUM1	-0.764	0.589	2.733	6.65	7.2	0.00728	1
ENSG00000139547	RDH16	-0.875	0.545	2.35	5.1	7.19	0.00734	1
ENSG00000169550	MUC15	-0.478	0.718	4.642	24.97	7.18	0.00735	1
ENSG00000160325	C9orf7	-0.759	0.591	2.669	6.36	7.18	0.00738	1
ENSG00000241228	RP5-916O11.1.1	-0.507	0.704	4.532	23.13	7.17	0.00743	1
ENSG00000214612	RPS19P1	-0.514	0.7	3.881	14.73	7.11	0.00767	1
ENSG00000152795	HNRPDL	0.396	1.315	6.205	73.77	7.07	0.00782	1
ENSG00000238085	RP11-435F13.2.1	-0.601	0.659	3.412	10.65	7.07	0.00786	1
ENSG00000087916	SLC6A14	-0.708	0.612	3.918	15.11	6.98	0.00825	1
ENSG00000228716	DHFR	-0.537	0.689	4.608	24.38	6.97	0.00828	1
ENSG00000119471	HSDL2	-0.486	0.714	5.428	43.05	6.94	0.00841	1
ENSG00000139915	MDGA2	-0.553	0.681	5.803	55.83	6.94	0.00843	1
ENSG00000229822	RP5-1174J21.2.1	-0.554	0.681	3.474	11.11	6.94	0.00843	1
ENSG00000167799	NUDT8	-0.421	0.747	5.455	43.88	6.89	0.00868	1
ENSG00000225471	RP11-262D11.2.1	-0.737	0.6	2.979	7.89	6.88	0.00872	1
ENSG00000101460	MAP1LC3A	-0.411	0.752	6.835	114.2	6.87	0.00874	1
ENSG00000140688	C16orf58	-0.586	0.666	3.721	13.19	6.83	0.00896	1
ENSG00000136868	SLC31A1	-0.432	0.741	5.386	41.81	6.83	0.00896	1
ENSG00000054282	SDCCAG8	-0.573	0.672	5.102	34.33	6.83	0.00897	1
ENSG00000070366	SMG6	-0.625	0.648	3.352	10.21	6.81	0.00908	1
ENSG00000163637	PRICKLE2	-0.647	0.639	3.614	12.25	6.8	0.00912	1
ENSG00000168528	SERINC2	-0.478	0.718	6.155	71.24	6.78	0.00922	1
ENSG00000164251	F2RL1	0.437	1.354	5.094	34.16	6.76	0.0093	1
ENSG00000122787	AKR1D1	-0.571	0.673	5.564	47.3	6.76	0.00933	1
ENSG00000164010	ERMAP	0.82	1.766	4.115	17.33	6.72	0.00952	1
ENSG00000164366	CCDC127	0.732	1.661	2.973	7.85	6.72	0.00953	1
ENSG00000165029	ABCA1	-0.437	0.739	5.898	59.65	6.67	0.00979	1
ENSG00000173918	C1QTNF1	-0.66	0.633	3.095	8.54	6.64	0.00998	1
