# Supplementary material for: Filaggrin-stratified transcriptomic analysis of pediatric skin identifies mechanistic pathways in patients with atopic dermatitis
Source: J Allergy Clin Immunol. 2014 Jul;134(1):82–91. doi: 10.1016/j.jaci.2014.04.021 (PMC4090750; doi:10.1016/j.jaci.2014.04.021)
Supplement: Table E9 [file mmc10.xls]

## Sheet: case-case GO and gene names
Case-case comparison	Number of genes with FDR<0.05	GO term with FDR<0.05
	(number of proteins identifed in STRING)	Biological processes	Molecular functions		Number of genes	FDR p-value	Gene names	Cellular components		Number of genes	FDR p-value	Gene symbols
Wild type cases (n=7) compared to	127 (122)	Not significant	GO:0005509	calcium ion binding	14	0.0212	CLEC3B, CRELD1, DNASE1L3, FBLN1, FBLN5, GPD2, NUCB2, RASGRP1, S100A7, S100A8, S100A9, S100P, SLIT3, WDR66	GO:0005576	extracellular region	28	0.00868	ADAMTS19, ANGPTL7, BGN, C1QTNF1, CLU, COL12A1, CTSG, CTSL1, DCD, DPYSL3, F12, FBLN5, FGFBP1, HSPG2, ISLR, ITGBL1, MFAP4, MFAP5, NUCB2, OMD, PCOLCE2, PLAC9, S100A7, S100A8, SCGB1D2, SFTPD, SLIT3, SOD3
compound heterozygous cases (n=7)			GO:0030246	carbohydrate binding	12	0.00556	AIM1L, BGN, CD34, CTSG, DPYSL, FGFBP1, FN1, LPL, LYVE1, PCOLCE2, SFTPD, SOD3	GO:0044421	extracellular region part	27	6.63e-08	ADAMTS19, BGN, BMP7, C1QTNF1, CD34, CLEC3B, CLU, COL12A1, CTSG, DPYSL3, F12, FBLN5, FGFBP1, FN1, IGFBP6, MFAP4, MFAP5, NUCB2, OMD, S100A8, S100A9, SCGB1D2, SFTPD, SLIT3, SOD3, TIMP2
			GO:0005539	glycosaminoglycan binding	10	0.000401	BGN, CTSG, DPYSL, FGFBP1, FN1, LPL, LYVE1, PCOLCE2, SFTPD, SOD3	GO:0005615	extracellular space	26	1.85e-08	BMP7, C1QTNF1, CILP, CLEC3B, CLU, COL12A1, CTHRC1, CTSG, DPYSL3, F12, FBLN5, FGFBP1, FMOD, FN1, HSPG2, IGFBP6, LPL, NUCB2, S100A8, S100A9, SCGB1D2, SFTPD, SLIT3, SOD3, WNT16
			GO:0030247	polysaccharide binding	10	0.000401	BGN, CTSG, DPYSL, FGFBP1, FN1, LPL, LYVE1, PCOLCE2, SFTPD, SOD3	GO:0031012	extracellular matrix	18	3.36e-08	ADAMTS19, C1QTNF1, CLEC3B, CLU, COL12A1, CTHRC1, CTSG, FMOD, FN1, HSPG2, LPL, MFAP4, MFAP5, OMD, SFTPD, SOD3, TIMP2, WNT16
			GO:0008201	heparin binding	7	0.0138	CLEC3B, CTSG, FGFBP1, FN1, LPL, PCOLCE2, SOD3	GO:0005578	proteinaceous extracellular matrix	16	3.41e-07	ADAMTS19, BGN, C1QTNF1, CILP, COL12A1, CTHRC1 ,FBLN5, FMOD, FN1, HSPG2, MFAP4, MFAP5, OMD, SFTPD, TIMP2, WNT16
								GO:0044420	extracellular matrix part	10	7.09e-05	C1QTNF1, CILP, COL12A1, CTHRC1, FBLN1, HSPG2, MFAP4, MFAP5, SFTPD, TIMP2
	96 in same direction as FLG (92)	Not significant	GO:0005539	glycosaminoglycan binding	9	0.000307	BGN, CLEC3B, CTSG, DPYSL3, FN1, LPL, LYVE1, PCOLCE2, SOD3	GO:0005576	extracellular region	25	0.00107	ADAMTS19, ANGPTL7, BGN, C1QTNF1, CLU, COL12A1, CTSG, CTSL1, DCD, DPYSL3, FBLN5, HSPG2, ILSR, ITGBL1, MFAP4, MFAP5, NUCB2, OMD, PCOLCE2, PLAC9, S100A7, S100A8, SCGB1D2, SLIT3, SOD3
			GO:0030247	polysaccharide binding	9	0.000307	BGN, CLEC3B, CTSG, DPYSL3, FN1, LPL, LYVE1, PCOLCE2, SOD3	GO:0044421	extracellular region part	23	9.58e-08	ADAMTS19, BGN, C1QTNF1, CD34, CLEC3B, CLU, COL12A1, CTSG, DPYSL3, FBLN5, FN1, IGFBP6, MFAP4, MFAP5, NUCB2, OMD, S100A8, S100A9, SCGB1D2, SLIT3, SOD3, TIMP2
			GO:0008201	heparin binding	6	0.0251	CLEC3B, CTSG, FN1, LPL, PCOLCE2, SOD3	GO:0005615	extracellular space	22	3.51e-08	C1QTNF1, CILP, CLEC3B, CLU, COL12A1, CTHRC1, CTSG, DPYSL3, FBLN1, FBLN5, FN1, HSPG2, IGFBP6, LPL, NUCB2, S100A8, S100A9, SCGB1D2, SLIT3, SOD3, WNT16
			GO:0005201	extracellular matrix structural constituent	5	0.0239	BGN, COL12A, FBLN1, FN1, MFAP5	GO:0031012	extracellular matrix	17	6.02e-09	ADAMTS19, C1QTNF1, CLEC3B, CLU, COL12A1, CTHRC1, CTSG, FMOD, FN1, HSPG2, LPL, MFAP4, MFAP5, OMD, SOD3, TIMP2, WNT16
								GO:0005578	proteinaceous extracellular matrix	15	7.11e-08	ADAMTS19, BGN, C1QTNF1, CILP, COL12A1, CTHRC1, FBLN5, FMOD, FN1, HSPG2, MFAP4, MFAP5, TIMP2, WNT16
								GO:0044420	extracellular matrix part	9	6.59e-05	C1QTNF1, CILP, COL12A1, CTHRC1, FBLN1, HSPG2, MFAP4, MFAP5, TIMP2
	31 in opposite direction from FLG (30)	Not significant	Not significant					Not significant
Wild type cases (n=7) compared to	87 (62)	Not significant	Not significant					Not significant
heterozygous cases (n=12)
	68 in same direction as FLG (45)	Not significant	Not significant					Not significant
	19 in opposite direction from FLG (17)	Not significant	Not significant					Not significant
